# Supplementary material for: Matrix Metallopeptidase 14: A Candidate Prognostic Biomarker for Diffuse Large B-Cell Lymphoma
Source: Front Oncol. 2020 Aug 20;10:1520. doi: 10.3389/fonc.2020.01520 (PMC7473157; doi:10.3389/fonc.2020.01520)
Supplement: Supplementary file 2 [file Table_3.XLS]

## Sheet: GO positive
TABLE S3 | Signaling pathways most significantly correlated with MMP14 expression based on their normalized enrichment score (NES) and p-value.
GO NAME	NES	NOM p-value	FDR q-value
GO_REGULATION_OF_MACROPHAGE_MIGRATION	2.25	0	0.001
GO_MACROPHAGE_MIGRATION	2.25	0	0
GO_COLLAGEN_METABOLIC_PROCESS	2.25	0	0
GO_IRON_ION_HOMEOSTASIS	2.2	0	0
GO_COLLAGEN_CATABOLIC_PROCESS	2.2	0	0
GO_AMINOGLYCAN_CATABOLIC_PROCESS	2.18	0	0.001
GO_EXTRACELLULAR_MATRIX_DISASSEMBLY	2.18	0	0
GO_MEMBRANE_LIPID_CATABOLIC_PROCESS	2.16	0	0.001
GO_GLYCOLIPID_CATABOLIC_PROCESS	2.14	0	0.001
GO_TISSUE_REMODELING	2.14	0	0.001
GO_EXTRACELLULAR_STRUCTURE_ORGANIZATION	2.14	0	0.001
GO_MACROPHAGE_CHEMOTAXIS	2.13	0	0.001
GO_REGULATION_OF_PHOSPHOLIPASE_ACTIVITY	2.13	0	0.001
GO_LYTIC_VACUOLE_ORGANIZATION	2.13	0	0.001
GO_REGULATION_OF_MACROPHAGE_CHEMOTAXIS	2.12	0	0.001
GO_POSITIVE_REGULATION_OF_MACROPHAGE_MIGRATION	2.12	0	0.001
GO_PROTEIN_HYDROXYLATION	2.11	0	0.001
GO_ENDODERM_FORMATION	2.11	0	0.001
GO_POSITIVE_REGULATION_OF_BLOOD_VESSEL_DIAMETER	2.11	0	0.001
GO_GLYCOSPHINGOLIPID_METABOLIC_PROCESS	2.1	0	0.001
GO_CARBOHYDRATE_DERIVATIVE_CATABOLIC_PROCESS	2.09	0	0.001
GO_ALCOHOL_CATABOLIC_PROCESS	2.09	0	0.001
GO_POSITIVE_REGULATION_OF_ALCOHOL_BIOSYNTHETIC_PROCESS	2.09	0	0.001
GO_CERAMIDE_CATABOLIC_PROCESS	2.09	0	0.001
GO_OLIGOSACCHARIDE_METABOLIC_PROCESS	2.09	0	0.001
GO_CELLULAR_RESPONSE_TO_AMINO_ACID_STIMULUS	2.08	0	0.001
GO_PROSTANOID_METABOLIC_PROCESS	2.08	0	0.001
GO_PROTEIN_CATABOLIC_PROCESS_IN_THE_VACUOLE	2.08	0	0.001
GO_UNSATURATED_FATTY_ACID_METABOLIC_PROCESS	2.08	0	0.001
GO_REGULATION_OF_LIPASE_ACTIVITY	2.07	0	0.001
GO_REGULATION_OF_PHAGOCYTOSIS	2.07	0	0.001
GO_NEGATIVE_REGULATION_OF_CELL_SUBSTRATE_JUNCTION_ORGANIZATION	2.07	0	0.001
GO_RESPONSE_TO_THYROID_HORMONE	2.07	0	0.001
GO_IRON_ION_TRANSPORT	2.07	0	0.001
GO_GANGLIOSIDE_METABOLIC_PROCESS	2.07	0	0.001
GO_PHAGOSOME_MATURATION	2.07	0	0.001
GO_LONG_CHAIN_FATTY_ACID_METABOLIC_PROCESS	2.06	0	0.002
GO_RESPONSE_TO_MANGANESE_ION	2.06	0	0.002
GO_MIDDLE_EAR_MORPHOGENESIS	2.06	0	0.001
GO_REGULATION_OF_MONONUCLEAR_CELL_MIGRATION	2.06	0	0.002
GO_STEROID_CATABOLIC_PROCESS	2.06	0	0.002
GO_AMINOGLYCAN_METABOLIC_PROCESS	2.05	0	0.002
GO_PROTEIN_PROCESSING	2.05	0	0.002
GO_RESPONSE_TO_FUNGUS	2.05	0	0.002
GO_ICOSANOID_METABOLIC_PROCESS	2.05	0	0.002
GO_ISOPRENOID_METABOLIC_PROCESS	2.04	0	0.002
GO_TERPENOID_METABOLIC_PROCESS	2.04	0	0.002
GO_BONE_GROWTH	2.04	0.002	0.002
GO_REGULATION_OF_RESPONSE_TO_WOUNDING	2.04	0	0.002
GO_NEGATIVE_REGULATION_OF_LIPID_TRANSPORT	2.04	0	0.002
GO_STEROL_METABOLIC_PROCESS	2.04	0	0.002
GO_SULFATION	2.03	0	0.002
GO_REGULATION_OF_PROTEIN_MATURATION	2.03	0	0.002
GO_AMINOGLYCAN_BIOSYNTHETIC_PROCESS	2.03	0	0.002
GO_UNSATURATED_FATTY_ACID_BIOSYNTHETIC_PROCESS	2.03	0	0.002
GO_TRANSITION_METAL_ION_TRANSPORT	2.03	0	0.002
GO_INTERLEUKIN_8_SECRETION	2.03	0	0.002
GO_COLLAGEN_FIBRIL_ORGANIZATION	2.03	0	0.002
GO_POSITIVE_REGULATION_OF_REACTIVE_OXYGEN_SPECIES_METABOLIC_PROCESS	2.03	0	0.002
GO_SUPEROXIDE_METABOLIC_PROCESS	2.02	0	0.002
GO_COLLAGEN_BIOSYNTHETIC_PROCESS	2.02	0	0.002
GO_EPITHELIAL_TO_MESENCHYMAL_TRANSITION_INVOLVED_IN_ENDOCARDIAL_CUSHION_FORMATION	2.02	0	0.002
GO_VITAMIN_D_METABOLIC_PROCESS	2.02	0	0.002
GO_TRANSITION_METAL_ION_HOMEOSTASIS	2.02	0	0.002
GO_REACTIVE_OXYGEN_SPECIES_BIOSYNTHETIC_PROCESS	2.02	0	0.002
GO_REGULATION_OF_LIPID_TRANSPORT	2.02	0	0.002
GO_POLYOL_BIOSYNTHETIC_PROCESS	2.02	0	0.002
GO_APOPTOTIC_CELL_CLEARANCE	2.02	0	0.002
GO_REGULATION_OF_WOUND_HEALING	2.01	0	0.002
GO_POSITIVE_REGULATION_OF_NEUROINFLAMMATORY_RESPONSE	2.01	0	0.002
GO_BIOMINERALIZATION	2.01	0	0.002
GO_REGULATION_OF_COAGULATION	2.01	0	0.002
GO_POSITIVE_REGULATION_OF_ANION_TRANSPORT	2.01	0	0.002
GO_CRANIOFACIAL_SUTURE_MORPHOGENESIS	2.01	0	0.003
GO_CELL_CHEMOTAXIS	2	0	0.003
GO_REGULATION_OF_PEPTIDASE_ACTIVITY	2	0	0.003
GO_POSITIVE_REGULATION_OF_CELL_SUBSTRATE_ADHESION	2	0	0.003
GO_POSITIVE_REGULATION_OF_PHAGOCYTOSIS	2	0	0.003
GO_ARTERY_MORPHOGENESIS	2	0.002	0.003
GO_ORGANIC_HYDROXY_COMPOUND_CATABOLIC_PROCESS	2	0	0.003
GO_CELLULAR_IRON_ION_HOMEOSTASIS	2	0	0.003
GO_NEGATIVE_REGULATION_OF_RESPONSE_TO_OXIDATIVE_STRESS	2	0	0.002
GO_NEUROINFLAMMATORY_RESPONSE	2	0	0.003
GO_REGULATION_OF_CELL_SUBSTRATE_JUNCTION_ASSEMBLY	2	0	0.003
GO_POSITIVE_REGULATION_OF_LIPASE_ACTIVITY	2	0	0.003
GO_LIPOPROTEIN_CATABOLIC_PROCESS	2	0	0.003
GO_NEGATIVE_REGULATION_OF_LIPID_LOCALIZATION	2	0	0.002
GO_POSITIVE_REGULATION_OF_FATTY_ACID_TRANSPORT	1.99	0	0.003
GO_REACTIVE_OXYGEN_SPECIES_METABOLIC_PROCESS	1.99	0	0.003
GO_REGULATION_OF_MONOCYTE_CHEMOTAXIS	1.99	0	0.003
GO_PROSTANOID_BIOSYNTHETIC_PROCESS	1.99	0	0.003
GO_POSITIVE_REGULATION_OF_OSSIFICATION	1.99	0	0.003
GO_NEGATIVE_REGULATION_OF_PEPTIDASE_ACTIVITY	1.99	0	0.003
GO_ICOSANOID_BIOSYNTHETIC_PROCESS	1.99	0	0.003
GO_OSTEOCLAST_DIFFERENTIATION	1.99	0	0.003
GO_VASODILATION	1.98	0	0.003
GO_SPHINGOLIPID_METABOLIC_PROCESS	1.98	0	0.003
GO_NEGATIVE_REGULATION_OF_CELL_JUNCTION_ASSEMBLY	1.98	0	0.003
GO_NEUROTRANSMITTER_UPTAKE	1.98	0	0.003
GO_ZYMOGEN_ACTIVATION	1.98	0	0.003
GO_SMOOTH_MUSCLE_CELL_MIGRATION	1.98	0	0.003
GO_RESPONSE_TO_AXON_INJURY	1.98	0	0.003
GO_MEMBRANE_RAFT_ORGANIZATION	1.98	0	0.003
GO_CARTILAGE_DEVELOPMENT	1.98	0	0.003
GO_SIALYLATION	1.98	0	0.003
GO_TRANSFERRIN_TRANSPORT	1.98	0	0.003
GO_ENTRY_INTO_HOST	1.98	0	0.003
GO_MUSCLE_CELL_MIGRATION	1.97	0	0.003
GO_NEUTRAL_LIPID_METABOLIC_PROCESS	1.97	0	0.003
GO_CELLULAR_RESPONSE_TO_THYROID_HORMONE_STIMULUS	1.97	0	0.003
GO_POSITIVE_REGULATION_OF_PHOSPHOLIPASE_ACTIVITY	1.97	0	0.003
GO_NEGATIVE_REGULATION_OF_RESPONSE_TO_WOUNDING	1.97	0	0.003
GO_REGULATION_OF_PLATELET_ACTIVATION	1.97	0	0.003
GO_REGULATION_OF_NEUROINFLAMMATORY_RESPONSE	1.97	0	0.003
GO_NEGATIVE_REGULATION_OF_EXTRINSIC_APOPTOTIC_SIGNALING_PATHWAY	1.97	0	0.003
GO_PROTEOGLYCAN_METABOLIC_PROCESS	1.97	0	0.003
GO_REGULATION_OF_CHEMOTAXIS	1.97	0	0.003
GO_MONONUCLEAR_CELL_MIGRATION	1.97	0.002	0.003
GO_CHONDROCYTE_DIFFERENTIATION	1.96	0.002	0.004
GO_POSITIVE_REGULATION_OF_LIPID_TRANSPORT	1.96	0	0.004
GO_LIPOXYGENASE_PATHWAY	1.96	0	0.004
GO_NEGATIVE_REGULATION_OF_CHEMOTAXIS	1.96	0	0.004
GO_REGULATION_OF_EXTRINSIC_APOPTOTIC_SIGNALING_PATHWAY	1.96	0	0.004
GO_FATTY_ACID_TRANSPORT	1.96	0	0.004
GO_PLATELET_DEGRANULATION	1.96	0	0.004
GO_BONE_MORPHOGENESIS	1.96	0	0.004
GO_RESPONSE_TO_PROGESTERONE	1.96	0	0.004
GO_MYELOID_LEUKOCYTE_MIGRATION	1.96	0	0.004
GO_REGULATION_OF_TISSUE_REMODELING	1.96	0	0.004
GO_REGULATION_OF_VASCULAR_SMOOTH_MUSCLE_CELL_PROLIFERATION	1.96	0	0.004
GO_POSITIVE_REGULATION_OF_ERK1_AND_ERK2_CASCADE	1.96	0	0.004
GO_POSITIVE_REGULATION_OF_TUMOR_NECROSIS_FACTOR_BIOSYNTHETIC_PROCESS	1.96	0	0.004
GO_LEUKOCYTE_ACTIVATION_INVOLVED_IN_INFLAMMATORY_RESPONSE	1.96	0	0.004
GO_ENDOTHELIAL_CELL_MIGRATION	1.96	0	0.004
GO_REGULATION_OF_PHOSPHOLIPID_BIOSYNTHETIC_PROCESS	1.96	0.002	0.004
GO_AMYLOID_BETA_CLEARANCE	1.96	0	0.004
GO_REGULATION_OF_RECEPTOR_RECYCLING	1.96	0	0.004
GO_RESPONSE_TO_ESTROGEN	1.95	0	0.004
GO_AMINE_CATABOLIC_PROCESS	1.95	0	0.004
GO_POSITIVE_REGULATION_OF_LIPID_LOCALIZATION	1.95	0	0.004
GO_POSITIVE_CHEMOTAXIS	1.95	0	0.004
GO_FATTY_ACID_DERIVATIVE_METABOLIC_PROCESS	1.95	0	0.004
GO_MACROPHAGE_ACTIVATION	1.95	0	0.004
GO_POSITIVE_REGULATION_OF_EPITHELIAL_CELL_MIGRATION	1.95	0	0.004
GO_BONE_REMODELING	1.95	0	0.004
GO_ARTERY_DEVELOPMENT	1.95	0.004	0.004
GO_MUCOPOLYSACCHARIDE_METABOLIC_PROCESS	1.95	0	0.004
GO_REGULATION_OF_LIPID_LOCALIZATION	1.95	0	0.004
GO_POSITIVE_REGULATION_OF_OSTEOBLAST_DIFFERENTIATION	1.95	0	0.004
GO_POSITIVE_REGULATION_OF_EXTRINSIC_APOPTOTIC_SIGNALING_PATHWAY	1.95	0	0.004
GO_NEGATIVE_REGULATION_OF_BLOOD_VESSEL_ENDOTHELIAL_CELL_MIGRATION	1.95	0	0.004
GO_STEROL_TRANSPORT	1.95	0	0.004
GO_REGULATION_OF_ENDOTHELIAL_CELL_MIGRATION	1.94	0	0.004
GO_3_PHOSPHOADENOSINE_5_PHOSPHOSULFATE_METABOLIC_PROCESS	1.94	0	0.004
GO_ETHANOL_METABOLIC_PROCESS	1.94	0.002	0.004
GO_REGULATION_OF_MACROPHAGE_ACTIVATION	1.94	0	0.004
GO_REGULATION_OF_EPITHELIAL_CELL_MIGRATION	1.94	0	0.004
GO_NEGATIVE_REGULATION_OF_EXTRINSIC_APOPTOTIC_SIGNALING_PATHWAY_VIA_DEATH_DOMAIN_RECEPTORS	1.94	0	0.004
GO_NEGATIVE_REGULATION_OF_ENDOCYTOSIS	1.94	0	0.004
GO_NEGATIVE_REGULATION_OF_T_CELL_RECEPTOR_SIGNALING_PATHWAY	1.94	0	0.004
GO_REGULATION_OF_LEUKOCYTE_MIGRATION	1.94	0	0.004
GO_POSITIVE_REGULATION_OF_RESPONSE_TO_WOUNDING	1.94	0	0.004
GO_CRANIAL_SKELETAL_SYSTEM_DEVELOPMENT	1.94	0	0.004
GO_ALCOHOL_METABOLIC_PROCESS	1.94	0	0.004
GO_AROMATIC_AMINO_ACID_FAMILY_CATABOLIC_PROCESS	1.94	0	0.004
GO_FAT_SOLUBLE_VITAMIN_METABOLIC_PROCESS	1.94	0	0.004
GO_ENDODERM_DEVELOPMENT	1.94	0	0.004
GO_HORMONE_METABOLIC_PROCESS	1.94	0	0.004
GO_OSTEOCLAST_DEVELOPMENT	1.93	0.002	0.004
GO_POSITIVE_REGULATION_OF_SECRETION	1.93	0	0.004
GO_ARACHIDONIC_ACID_METABOLIC_PROCESS	1.93	0	0.004
GO_PROTEIN_LOCALIZATION_TO_LYSOSOME	1.93	0.002	0.004
GO_REGULATION_OF_EXTRACELLULAR_MATRIX_ORGANIZATION	1.93	0.002	0.004
GO_NEGATIVE_REGULATION_OF_LIPID_BIOSYNTHETIC_PROCESS	1.93	0	0.004
GO_AORTA_MORPHOGENESIS	1.93	0	0.004
GO_SKELETAL_SYSTEM_MORPHOGENESIS	1.93	0	0.005
GO_ERK1_AND_ERK2_CASCADE	1.93	0	0.005
GO_RESPONSE_TO_AMYLOID_BETA	1.93	0.002	0.005
GO_REACTIVE_NITROGEN_SPECIES_METABOLIC_PROCESS	1.93	0	0.005
GO_GLIAL_CELL_ACTIVATION	1.93	0	0.005
GO_RESPONSE_TO_PH	1.93	0	0.005
GO_NEUROTRANSMITTER_BIOSYNTHETIC_PROCESS	1.93	0	0.005
GO_REGULATION_OF_ICOSANOID_SECRETION	1.93	0	0.005
GO_LIPID_CATABOLIC_PROCESS	1.93	0	0.005
GO_REGULATION_OF_COLLAGEN_METABOLIC_PROCESS	1.93	0	0.005
GO_CELLULAR_RESPONSE_TO_VASCULAR_ENDOTHELIAL_GROWTH_FACTOR_STIMULUS	1.93	0.002	0.005
GO_REGULATION_OF_CELL_SUBSTRATE_ADHESION	1.93	0	0.005
GO_STEROID_METABOLIC_PROCESS	1.93	0	0.005
GO_REGULATION_OF_EXTRACELLULAR_MATRIX_DISASSEMBLY	1.93	0	0.005
GO_AORTA_DEVELOPMENT	1.93	0	0.005
GO_WOUND_HEALING_SPREADING_OF_EPIDERMAL_CELLS	1.93	0	0.005
GO_NEGATIVE_REGULATION_OF_WOUND_HEALING	1.92	0	0.005
GO_GLIAL_CELL_MIGRATION	1.92	0	0.005
GO_INTEGRIN_MEDIATED_SIGNALING_PATHWAY	1.92	0	0.005
GO_RESPONSE_TO_INTERFERON_GAMMA	1.92	0	0.005
GO_NEGATIVE_REGULATION_OF_VASCULAR_SMOOTH_MUSCLE_CELL_PROLIFERATION	1.92	0	0.005
GO_NEGATIVE_REGULATION_OF_PROTEOLYSIS	1.92	0	0.005
GO_TRIGLYCERIDE_METABOLIC_PROCESS	1.92	0	0.005
GO_POSITIVE_REGULATION_OF_CHEMOTAXIS	1.92	0	0.005
GO_INTERLEUKIN_8_PRODUCTION	1.92	0	0.005
GO_REGULATION_OF_CELL_MATRIX_ADHESION	1.92	0	0.005
GO_CARTILAGE_DEVELOPMENT_INVOLVED_IN_ENDOCHONDRAL_BONE_MORPHOGENESIS	1.92	0.006	0.005
GO_REGULATION_OF_CELL_JUNCTION_ASSEMBLY	1.92	0	0.005
GO_REGULATION_OF_MICROGLIAL_CELL_ACTIVATION	1.92	0	0.005
GO_POSITIVE_REGULATION_OF_LEUKOCYTE_MIGRATION	1.92	0	0.005
GO_ACUTE_INFLAMMATORY_RESPONSE	1.92	0	0.005
GO_REGULATION_OF_FIBROBLAST_GROWTH_FACTOR_RECEPTOR_SIGNALING_PATHWAY	1.91	0	0.005
GO_CELL_ADHESION_MEDIATED_BY_INTEGRIN	1.91	0	0.005
GO_REGULATION_OF_PHOSPHOLIPASE_C_ACTIVITY	1.91	0	0.005
GO_CELL_SUBSTRATE_ADHESION	1.91	0	0.005
GO_REGULATION_OF_RESPONSE_TO_INTERFERON_GAMMA	1.91	0	0.006
GO_HYALURONAN_CATABOLIC_PROCESS	1.91	0	0.006
GO_SULFUR_COMPOUND_CATABOLIC_PROCESS	1.91	0	0.006
GO_TISSUE_MIGRATION	1.91	0	0.006
GO_CHONDROCYTE_DEVELOPMENT	1.91	0.004	0.006
GO_TOOTH_MINERALIZATION	1.91	0	0.006
GO_REGULATION_OF_FATTY_ACID_TRANSPORT	1.91	0	0.006
GO_NEGATIVE_REGULATION_OF_COAGULATION	1.91	0	0.006
GO_METANEPHRIC_NEPHRON_DEVELOPMENT	1.91	0.002	0.006
GO_KERATAN_SULFATE_METABOLIC_PROCESS	1.91	0	0.006
GO_REGULATION_OF_REACTIVE_OXYGEN_SPECIES_BIOSYNTHETIC_PROCESS	1.91	0.002	0.006
GO_POSITIVE_REGULATION_OF_CALCIUM_ION_TRANSPORT	1.91	0	0.006
GO_POSITIVE_REGULATION_OF_PEPTIDE_SECRETION	1.91	0	0.006
GO_CHONDROITIN_SULFATE_PROTEOGLYCAN_METABOLIC_PROCESS	1.9	0	0.006
GO_REGULATION_OF_TUBE_SIZE	1.9	0	0.006
GO_REGULATION_OF_LEUKOCYTE_CHEMOTAXIS	1.9	0	0.006
GO_SUBSTRATE_ADHESION_DEPENDENT_CELL_SPREADING	1.9	0.002	0.006
GO_POSITIVE_REGULATION_OF_MUSCLE_CONTRACTION	1.9	0	0.006
GO_TRANSCYTOSIS	1.9	0.002	0.006
GO_POSITIVE_REGULATION_OF_CYTOKINE_SECRETION	1.9	0	0.006
GO_REGULATION_OF_NEURON_PROJECTION_REGENERATION	1.9	0	0.006
GO_POSITIVE_REGULATION_OF_INTERLEUKIN_8_PRODUCTION	1.9	0	0.006
GO_COAGULATION	1.9	0	0.006
GO_GROWTH_PLATE_CARTILAGE_DEVELOPMENT	1.9	0.002	0.006
GO_ENDOTHELIAL_CELL_CHEMOTAXIS	1.9	0.002	0.006
GO_ACTIN_CYTOSKELETON_REORGANIZATION	1.9	0	0.006
GO_CELLULAR_RESPONSE_TO_ACID_CHEMICAL	1.9	0	0.006
GO_HEPARAN_SULFATE_PROTEOGLYCAN_METABOLIC_PROCESS	1.9	0	0.006
GO_REGULATION_OF_NEUROTRANSMITTER_UPTAKE	1.9	0	0.006
GO_REGULATION_OF_CELL_SHAPE	1.9	0	0.006
GO_MYELOID_LEUKOCYTE_DIFFERENTIATION	1.9	0	0.006
GO_BASEMENT_MEMBRANE_ORGANIZATION	1.9	0.002	0.006
GO_NEGATIVE_REGULATION_OF_APOPTOTIC_SIGNALING_PATHWAY	1.9	0	0.006
GO_BONE_DEVELOPMENT	1.9	0	0.006
GO_CELL_MATRIX_ADHESION	1.9	0	0.006
GO_VASCULAR_ENDOTHELIAL_GROWTH_FACTOR_SIGNALING_PATHWAY	1.9	0.002	0.006
GO_POSITIVE_REGULATION_OF_REACTIVE_OXYGEN_SPECIES_BIOSYNTHETIC_PROCESS	1.89	0.002	0.006
GO_ANTIBIOTIC_METABOLIC_PROCESS	1.89	0	0.006
GO_CERAMIDE_METABOLIC_PROCESS	1.89	0	0.006
GO_POSITIVE_REGULATION_OF_BLOOD_CIRCULATION	1.89	0.002	0.006
GO_NEGATIVE_REGULATION_OF_BONE_MINERALIZATION	1.89	0	0.006
GO_BLOOD_VESSEL_REMODELING	1.89	0	0.006
GO_POTASSIUM_ION_EXPORT_ACROSS_PLASMA_MEMBRANE	1.89	0	0.006
GO_CHONDROCYTE_DEVELOPMENT_INVOLVED_IN_ENDOCHONDRAL_BONE_MORPHOGENESIS	1.89	0.002	0.007
GO_REGULATION_OF_BODY_FLUID_LEVELS	1.89	0	0.007
GO_CELLULAR_TRANSITION_METAL_ION_HOMEOSTASIS	1.89	0	0.007
GO_DETECTION_OF_BIOTIC_STIMULUS	1.89	0	0.007
GO_DEFENSE_RESPONSE_TO_FUNGUS	1.89	0.002	0.007
GO_CARTILAGE_MORPHOGENESIS	1.89	0.002	0.007
GO_POSITIVE_REGULATION_OF_PROTEIN_MATURATION	1.89	0	0.007
GO_SUPEROXIDE_ANION_GENERATION	1.89	0	0.007
GO_REGULATION_OF_INOSITOL_PHOSPHATE_BIOSYNTHETIC_PROCESS	1.89	0.002	0.007
GO_POSITIVE_REGULATION_OF_CELL_SUBSTRATE_JUNCTION_ORGANIZATION	1.88	0	0.007
GO_REGULATION_OF_ACTIN_NUCLEATION	1.88	0	0.007
GO_REGULATION_OF_SYNAPTIC_TRANSMISSION_DOPAMINERGIC	1.88	0	0.007
GO_BLOOD_VESSEL_ENDOTHELIAL_CELL_MIGRATION	1.88	0.002	0.007
GO_INTERLEUKIN_6_SECRETION	1.88	0.002	0.007
GO_ACTIVATION_OF_PHOSPHOLIPASE_C_ACTIVITY	1.88	0	0.007
GO_CONNECTIVE_TISSUE_DEVELOPMENT	1.88	0.002	0.007
GO_BRANCHING_INVOLVED_IN_BLOOD_VESSEL_MORPHOGENESIS	1.88	0.002	0.007
GO_COMPLEMENT_ACTIVATION_ALTERNATIVE_PATHWAY	1.88	0.002	0.007
GO_EPIBOLY	1.88	0	0.007
GO_SEQUESTERING_OF_METAL_ION	1.88	0	0.007
GO_ACUTE_PHASE_RESPONSE	1.88	0.002	0.007
GO_HEPATOCYTE_GROWTH_FACTOR_RECEPTOR_SIGNALING_PATHWAY	1.88	0	0.008
GO_REGULATION_OF_BMP_SIGNALING_PATHWAY	1.88	0	0.008
GO_POSITIVE_REGULATION_OF_ENDOTHELIAL_CELL_MIGRATION	1.88	0	0.008
GO_OUTFLOW_TRACT_SEPTUM_MORPHOGENESIS	1.88	0.002	0.008
GO_COPPER_ION_TRANSPORT	1.88	0.009	0.008
GO_REGULATION_OF_BONE_DEVELOPMENT	1.88	0.002	0.008
GO_DRUG_CATABOLIC_PROCESS	1.88	0	0.008
GO_LONG_CHAIN_FATTY_ACID_TRANSPORT	1.88	0	0.008
GO_CELLULAR_LIPID_CATABOLIC_PROCESS	1.88	0	0.008
GO_NEGATIVE_REGULATION_OF_CELL_MOTILITY	1.88	0	0.008
GO_INTERLEUKIN_1_PRODUCTION	1.87	0.004	0.008
GO_RESPONSE_TO_COLD	1.87	0	0.008
GO_PH_REDUCTION	1.87	0.002	0.008
GO_REGULATION_OF_STEROL_TRANSPORT	1.87	0	0.008
GO_BONE_MINERALIZATION	1.87	0	0.008
GO_REGULATION_OF_VIRAL_ENTRY_INTO_HOST_CELL	1.87	0	0.008
GO_POSITIVE_REGULATION_OF_MONOCYTE_CHEMOTAXIS	1.87	0.002	0.008
GO_VASCULAR_PROCESS_IN_CIRCULATORY_SYSTEM	1.87	0	0.008
GO_REGULATION_OF_VASCULATURE_DEVELOPMENT	1.87	0	0.008
GO_ENDOCHONDRAL_BONE_MORPHOGENESIS	1.87	0.004	0.008
GO_POSITIVE_REGULATION_OF_TRIGLYCERIDE_METABOLIC_PROCESS	1.87	0	0.008
GO_POSITIVE_REGULATION_OF_INFLAMMATORY_RESPONSE	1.87	0	0.008
GO_REGULATION_OF_PROTEIN_LOCALIZATION_TO_PLASMA_MEMBRANE	1.87	0	0.008
GO_LEUKOCYTE_CHEMOTAXIS	1.87	0	0.008
GO_MODULATION_BY_HOST_OF_VIRAL_PROCESS	1.87	0.002	0.008
GO_HYALURONAN_METABOLIC_PROCESS	1.87	0	0.008
GO_NEGATIVE_REGULATION_OF_VIRAL_ENTRY_INTO_HOST_CELL	1.86	0	0.009
GO_POSITIVE_REGULATION_OF_PEPTIDASE_ACTIVITY	1.86	0	0.009
GO_INTERLEUKIN_1_BETA_PRODUCTION	1.86	0.004	0.009
GO_BONE_CELL_DEVELOPMENT	1.86	0.002	0.009
GO_MONOVALENT_INORGANIC_CATION_HOMEOSTASIS	1.86	0	0.009
GO_AMYLOID_FIBRIL_FORMATION	1.86	0	0.009
GO_REGULATION_OF_CELLULAR_RESPONSE_TO_GROWTH_FACTOR_STIMULUS	1.86	0	0.009
GO_DENDRITIC_CELL_DIFFERENTIATION	1.86	0	0.009
GO_RESPONSE_TO_METAL_ION	1.86	0	0.009
GO_PROTEIN_NITROSYLATION	1.86	0.002	0.009
GO_NEUROTRANSMITTER_METABOLIC_PROCESS	1.86	0	0.009
GO_CYTOKINE_SECRETION	1.86	0	0.009
GO_AMYLOID_BETA_METABOLIC_PROCESS	1.86	0	0.009
GO_RESPONSE_TO_ISCHEMIA	1.86	0.002	0.009
GO_NEGATIVE_REGULATION_OF_INTRINSIC_APOPTOTIC_SIGNALING_PATHWAY	1.86	0	0.009
GO_POSITIVE_REGULATION_OF_MONONUCLEAR_CELL_MIGRATION	1.86	0	0.009
GO_NEGATIVE_REGULATION_OF_BLOOD_VESSEL_DIAMETER	1.86	0	0.009
GO_POSITIVE_REGULATION_OF_EPITHELIAL_CELL_PROLIFERATION	1.86	0	0.009
GO_POSITIVE_REGULATION_OF_SMOOTH_MUSCLE_CELL_MIGRATION	1.86	0.002	0.009
GO_RESPONSE_TO_CORTICOSTEROID	1.86	0	0.009
GO_LIPID_LOCALIZATION	1.86	0	0.009
GO_FATTY_ACID_DERIVATIVE_BIOSYNTHETIC_PROCESS	1.85	0	0.009
GO_ANTIBIOTIC_CATABOLIC_PROCESS	1.85	0.002	0.01
GO_MONOCYTE_CHEMOTAXIS	1.85	0.002	0.01
GO_HOMOTYPIC_CELL_CELL_ADHESION	1.85	0	0.01
GO_L_GLUTAMATE_TRANSMEMBRANE_TRANSPORT	1.85	0	0.01
GO_NEGATIVE_REGULATION_OF_BIOMINERALIZATION	1.85	0	0.01
GO_LOW_DENSITY_LIPOPROTEIN_PARTICLE_RECEPTOR_CATABOLIC_PROCESS	1.85	0.006	0.01
GO_ALCOHOL_BIOSYNTHETIC_PROCESS	1.85	0.002	0.01
GO_PROTEIN_MATURATION	1.85	0	0.01
GO_POSITIVE_REGULATION_OF_MEMBRANE_PROTEIN_ECTODOMAIN_PROTEOLYSIS	1.85	0.002	0.01
GO_PROTEIN_LIPID_COMPLEX_SUBUNIT_ORGANIZATION	1.85	0	0.01
GO_NEGATIVE_REGULATION_OF_CYTOKINE_PRODUCTION_INVOLVED_IN_IMMUNE_RESPONSE	1.85	0	0.01
GO_INTERACTION_WITH_HOST	1.85	0	0.01
GO_RECEPTOR_CATABOLIC_PROCESS	1.85	0.006	0.01
GO_LEUKOCYTE_MIGRATION	1.85	0	0.01
GO_OVULATION_CYCLE_PROCESS	1.85	0.002	0.01
GO_REGULATION_OF_CATECHOLAMINE_METABOLIC_PROCESS	1.85	0	0.01
GO_AMEBOIDAL_TYPE_CELL_MIGRATION	1.85	0	0.01
GO_RESPONSE_TO_ANESTHETIC	1.85	0	0.01
GO_REGULATION_OF_EPIDERMAL_CELL_DIFFERENTIATION	1.85	0	0.01
GO_SUBSTRATE_DEPENDENT_CELL_MIGRATION	1.85	0.002	0.01
GO_REGULATION_OF_RECEPTOR_BINDING	1.85	0	0.01
GO_REGULATION_OF_MEMBRANE_PROTEIN_ECTODOMAIN_PROTEOLYSIS	1.85	0	0.01
GO_ENDOPLASMIC_RETICULUM_CALCIUM_ION_HOMEOSTASIS	1.85	0	0.01
GO_NEUROTRANSMITTER_REUPTAKE	1.84	0.002	0.01
GO_REGULATION_OF_SUBSTRATE_ADHESION_DEPENDENT_CELL_SPREADING	1.84	0.002	0.01
GO_LIPOSACCHARIDE_METABOLIC_PROCESS	1.84	0	0.01
GO_INTERLEUKIN_6_PRODUCTION	1.84	0.002	0.01
GO_POSTSYNAPTIC_MODULATION_OF_CHEMICAL_SYNAPTIC_TRANSMISSION	1.84	0.002	0.01
GO_MULTI_MULTICELLULAR_ORGANISM_PROCESS	1.84	0	0.01
GO_ROOF_OF_MOUTH_DEVELOPMENT	1.84	0	0.01
GO_NEGATIVE_REGULATION_OF_HYDROLASE_ACTIVITY	1.84	0	0.011
GO_NEGATIVE_REGULATION_OF_CELLULAR_RESPONSE_TO_DRUG	1.84	0.004	0.011
GO_PROSTAGLANDIN_TRANSPORT	1.84	0.004	0.011
GO_RESPONSE_TO_ACID_CHEMICAL	1.84	0	0.011
GO_INTERFERON_GAMMA_MEDIATED_SIGNALING_PATHWAY	1.84	0.002	0.011
GO_POSITIVE_REGULATION_OF_LIPID_METABOLIC_PROCESS	1.84	0	0.011
GO_POSITIVE_REGULATION_OF_NITRIC_OXIDE_METABOLIC_PROCESS	1.84	0.002	0.011
GO_NEGATIVE_REGULATION_OF_CHONDROCYTE_DIFFERENTIATION	1.84	0.004	0.011
GO_REGULATION_OF_VASOCONSTRICTION	1.84	0	0.011
GO_REGULATION_OF_ANION_TRANSPORT	1.84	0	0.011
GO_REGULATION_OF_OSTEOCLAST_DIFFERENTIATION	1.84	0.002	0.011
GO_MEMBRANE_LIPID_METABOLIC_PROCESS	1.84	0	0.011
GO_METANEPHRIC_NEPHRON_MORPHOGENESIS	1.84	0.002	0.011
GO_NEGATIVE_REGULATION_OF_FIBROBLAST_GROWTH_FACTOR_RECEPTOR_SIGNALING_PATHWAY	1.84	0.004	0.011
GO_FAT_SOLUBLE_VITAMIN_BIOSYNTHETIC_PROCESS	1.84	0	0.011
GO_RECEPTOR_RECYCLING	1.84	0	0.011
GO_REGULATION_OF_EXTRINSIC_APOPTOTIC_SIGNALING_PATHWAY_VIA_DEATH_DOMAIN_RECEPTORS	1.84	0	0.011
GO_CHRONIC_INFLAMMATORY_RESPONSE	1.84	0.006	0.011
GO_ENDOTHELIAL_CELL_PROLIFERATION	1.84	0	0.011
GO_BONE_RESORPTION	1.84	0	0.011
GO_CELL_SUBSTRATE_JUNCTION_ORGANIZATION	1.84	0.004	0.011
GO_SYNAPTIC_TRANSMISSION_DOPAMINERGIC	1.84	0	0.011
GO_POSITIVE_REGULATION_OF_EMBRYONIC_DEVELOPMENT	1.83	0	0.011
GO_REGULATION_OF_INFLAMMATORY_RESPONSE	1.83	0	0.011
GO_NEGATIVE_REGULATION_OF_LOCOMOTION	1.83	0	0.011
GO_RESPONSE_TO_OXIDATIVE_STRESS	1.83	0	0.011
GO_INTERACTION_WITH_SYMBIONT	1.83	0	0.011
GO_POSITIVE_REGULATION_OF_PHOSPHOLIPID_METABOLIC_PROCESS	1.83	0.002	0.011
GO_POSITIVE_REGULATION_OF_CALCIUM_ION_IMPORT	1.83	0	0.011
GO_CALCIUM_ION_IMPORT	1.83	0	0.011
GO_PRIMARY_ALCOHOL_CATABOLIC_PROCESS	1.83	0.002	0.011
GO_GROWTH_PLATE_CARTILAGE_MORPHOGENESIS	1.83	0.002	0.011
GO_REGULATION_OF_HOMOTYPIC_CELL_CELL_ADHESION	1.83	0	0.011
GO_REGULATION_OF_REACTIVE_OXYGEN_SPECIES_METABOLIC_PROCESS	1.83	0	0.011
GO_RESPONSE_TO_CAMP	1.83	0	0.011
GO_REGULATION_OF_GRANULOCYTE_CHEMOTAXIS	1.83	0	0.011
GO_OVULATION	1.83	0	0.012
GO_POSITIVE_REGULATION_OF_AXON_EXTENSION	1.83	0	0.012
GO_POSITIVE_REGULATION_OF_PROTEIN_KINASE_B_SIGNALING	1.83	0	0.012
GO_BEHAVIORAL_RESPONSE_TO_COCAINE	1.83	0	0.012
GO_CHEMOKINE_BIOSYNTHETIC_PROCESS	1.83	0.002	0.012
GO_POSITIVE_REGULATION_OF_CELL_MATRIX_ADHESION	1.83	0.004	0.012
GO_POSITIVE_REGULATION_OF_INTERLEUKIN_6_SECRETION	1.83	0.002	0.012
GO_POSITIVE_REGULATION_OF_ION_TRANSPORT	1.83	0	0.012
GO_POSITIVE_REGULATION_OF_ORGANIC_ACID_TRANSPORT	1.83	0	0.012
GO_NEGATIVE_REGULATION_OF_STEROID_METABOLIC_PROCESS	1.82	0.002	0.012
GO_PARASYMPATHETIC_NERVOUS_SYSTEM_DEVELOPMENT	1.82	0.004	0.012
GO_POSITIVE_REGULATION_OF_WOUND_HEALING	1.82	0.002	0.012
GO_POSITIVE_REGULATION_OF_RECEPTOR_RECYCLING	1.82	0	0.012
GO_MEMBRANE_REPOLARIZATION_DURING_ACTION_POTENTIAL	1.82	0	0.012
GO_REGULATION_OF_TRIGLYCERIDE_BIOSYNTHETIC_PROCESS	1.82	0.004	0.012
GO_AMMONIUM_ION_METABOLIC_PROCESS	1.82	0	0.012
GO_PLASMA_LIPOPROTEIN_PARTICLE_CLEARANCE	1.82	0	0.012
GO_POSITIVE_REGULATION_OF_EXOCYTOSIS	1.82	0.002	0.012
GO_RESPONSE_TO_FLUID_SHEAR_STRESS	1.82	0.004	0.012
GO_POSITIVE_REGULATION_OF_RELEASE_OF_SEQUESTERED_CALCIUM_ION_INTO_CYTOSOL	1.82	0.004	0.012
GO_ORGANIC_HYDROXY_COMPOUND_TRANSPORT	1.82	0	0.012
GO_NEGATIVE_REGULATION_OF_OXIDATIVE_STRESS_INDUCED_INTRINSIC_APOPTOTIC_SIGNALING_PATHWAY	1.82	0.002	0.012
GO_EXTRINSIC_APOPTOTIC_SIGNALING_PATHWAY	1.82	0	0.012
GO_ANTIBIOTIC_BIOSYNTHETIC_PROCESS	1.82	0	0.012
GO_ODONTOGENESIS	1.82	0	0.012
GO_GLYCOSYLCERAMIDE_METABOLIC_PROCESS	1.82	0	0.012
GO_REGULATION_OF_EPITHELIAL_TO_MESENCHYMAL_TRANSITION	1.82	0	0.012
GO_REGULATION_OF_ENDOCYTOSIS	1.82	0.002	0.012
GO_POSITIVE_REGULATION_OF_RECEPTOR_INTERNALIZATION	1.82	0.004	0.012
GO_POSITIVE_REGULATION_OF_STRESS_FIBER_ASSEMBLY	1.82	0	0.012
GO_CELLULAR_RESPONSE_TO_AMYLOID_BETA	1.82	0.004	0.012
GO_VACUOLE_ORGANIZATION	1.82	0.002	0.012
GO_POSITIVE_REGULATION_OF_VASCULATURE_DEVELOPMENT	1.82	0.002	0.012
GO_OSSIFICATION	1.82	0	0.012
GO_POSITIVE_REGULATION_OF_STEROL_TRANSPORT	1.82	0	0.012
GO_REGULATION_OF_PLASMA_LIPOPROTEIN_PARTICLE_LEVELS	1.82	0	0.013
GO_BENZENE_CONTAINING_COMPOUND_METABOLIC_PROCESS	1.82	0	0.013
GO_PHAGOSOME_ACIDIFICATION	1.82	0.002	0.013
GO_NEGATIVE_REGULATION_OF_RESPONSE_TO_DRUG	1.82	0.007	0.013
GO_POSITIVE_REGULATION_OF_INTERLEUKIN_8_SECRETION	1.81	0	0.013
GO_RESPONSE_TO_WATER	1.81	0	0.013
GO_RESPONSE_TO_AMINO_ACID	1.81	0.002	0.013
GO_POSITIVE_REGULATION_OF_CALCIUM_ION_TRANSPORT_INTO_CYTOSOL	1.81	0.002	0.013
GO_REGULATION_OF_COFACTOR_METABOLIC_PROCESS	1.81	0	0.013
GO_POSITIVE_REGULATION_OF_RECEPTOR_MEDIATED_ENDOCYTOSIS	1.81	0.002	0.013
GO_CHOLESTEROL_EFFLUX	1.81	0	0.013
GO_NEGATIVE_REGULATION_OF_MYELOID_CELL_APOPTOTIC_PROCESS	1.81	0.006	0.013
GO_SEMAPHORIN_PLEXIN_SIGNALING_PATHWAY	1.81	0.002	0.013
GO_FEMALE_PREGNANCY	1.81	0	0.013
GO_REGULATION_OF_NITRIC_OXIDE_BIOSYNTHETIC_PROCESS	1.81	0.002	0.013
GO_CHONDROCYTE_DIFFERENTIATION_INVOLVED_IN_ENDOCHONDRAL_BONE_MORPHOGENESIS	1.81	0.01	0.013
GO_NEGATIVE_REGULATION_OF_STEROL_TRANSPORT	1.81	0.002	0.013
GO_SULFUR_COMPOUND_METABOLIC_PROCESS	1.81	0	0.013
GO_POSITIVE_REGULATION_OF_REPRODUCTIVE_PROCESS	1.81	0	0.013
GO_POSITIVE_REGULATION_OF_COAGULATION	1.81	0.004	0.013
GO_GLYCOSYL_COMPOUND_CATABOLIC_PROCESS	1.81	0.01	0.013
GO_POSITIVE_REGULATION_OF_TUMOR_NECROSIS_FACTOR_SUPERFAMILY_CYTOKINE_PRODUCTION	1.81	0.002	0.013
GO_POSITIVE_REGULATION_OF_PROTEIN_BINDING	1.81	0	0.013
GO_NEGATIVE_REGULATION_OF_CELLULAR_RESPONSE_TO_GROWTH_FACTOR_STIMULUS	1.81	0.002	0.013
GO_REGULATION_OF_SUPEROXIDE_ANION_GENERATION	1.81	0.002	0.013
GO_CALCIUM_MEDIATED_SIGNALING_USING_INTRACELLULAR_CALCIUM_SOURCE	1.81	0.004	0.013
GO_VASCULAR_ASSOCIATED_SMOOTH_MUSCLE_CELL_MIGRATION	1.81	0.002	0.013
GO_GROWTH_PLATE_CARTILAGE_CHONDROCYTE_DIFFERENTIATION	1.81	0.008	0.013
GO_REGULATION_OF_DELAYED_RECTIFIER_POTASSIUM_CHANNEL_ACTIVITY	1.81	0.004	0.013
GO_POLYOL_METABOLIC_PROCESS	1.81	0	0.013
GO_REGULATION_OF_TRIGLYCERIDE_METABOLIC_PROCESS	1.81	0.002	0.013
GO_REGULATION_OF_CYSTEINE_TYPE_ENDOPEPTIDASE_ACTIVITY_INVOLVED_IN_APOPTOTIC_SIGNALING_PATHWAY	1.81	0.004	0.013
GO_POSITIVE_REGULATION_OF_PEPTIDYL_SERINE_PHOSPHORYLATION	1.8	0	0.014
GO_BRANCHING_INVOLVED_IN_SALIVARY_GLAND_MORPHOGENESIS	1.8	0.006	0.014
GO_POSITIVE_REGULATION_OF_HEART_CONTRACTION	1.8	0	0.014
GO_POSITIVE_REGULATION_OF_EPITHELIAL_TO_MESENCHYMAL_TRANSITION	1.8	0.002	0.014
GO_HORMONE_BIOSYNTHETIC_PROCESS	1.8	0	0.014
GO_LYMPH_VESSEL_MORPHOGENESIS	1.8	0.004	0.014
GO_POSITIVE_REGULATION_OF_MACROPHAGE_ACTIVATION	1.8	0	0.014
GO_MEMBRANE_BIOGENESIS	1.8	0.006	0.014
GO_POSITIVE_REGULATION_OF_LEUKOCYTE_CHEMOTAXIS	1.8	0	0.014
GO_CELLULAR_MONOVALENT_INORGANIC_CATION_HOMEOSTASIS	1.8	0	0.014
GO_CELLULAR_DETOXIFICATION	1.8	0	0.014
GO_REGULATION_OF_PROTEIN_LOCALIZATION_TO_CELL_PERIPHERY	1.8	0	0.014
GO_PLASMINOGEN_ACTIVATION	1.8	0	0.014
GO_PHENOL_CONTAINING_COMPOUND_METABOLIC_PROCESS	1.8	0	0.014
GO_POSITIVE_REGULATION_OF_SPROUTING_ANGIOGENESIS	1.8	0.002	0.014
GO_MEMBRANE_REPOLARIZATION_DURING_VENTRICULAR_CARDIAC_MUSCLE_CELL_ACTION_POTENTIAL	1.8	0	0.014
GO_INTESTINAL_ABSORPTION	1.8	0	0.014
GO_AMINO_ACID_TRANSMEMBRANE_TRANSPORT	1.8	0	0.014
GO_AMYLOID_PRECURSOR_PROTEIN_CATABOLIC_PROCESS	1.8	0	0.014
GO_POSITIVE_REGULATION_OF_PROTEOLYSIS	1.8	0	0.014
GO_VENTRICULAR_CARDIAC_MUSCLE_CELL_DIFFERENTIATION	1.8	0.002	0.014
GO_FOAM_CELL_DIFFERENTIATION	1.8	0.002	0.014
GO_REGULATION_OF_BONE_MINERALIZATION	1.8	0.004	0.014
GO_LEUKOCYTE_MEDIATED_CYTOTOXICITY	1.8	0.007	0.015
GO_REGULATION_OF_CARTILAGE_DEVELOPMENT	1.8	0.004	0.015
GO_PLASMA_MEMBRANE_ORGANIZATION	1.8	0.002	0.015
GO_MEMBRANE_FUSION	1.8	0	0.015
GO_REGULATION_OF_CELLULAR_EXTRAVASATION	1.8	0.017	0.015
GO_NEGATIVE_REGULATION_OF_PLATELET_ACTIVATION	1.8	0.004	0.015
GO_LIPID_STORAGE	1.8	0	0.015
GO_DETOXIFICATION	1.79	0	0.015
GO_REGULATION_OF_PEPTIDYL_TYROSINE_PHOSPHORYLATION	1.79	0	0.015
GO_RESPIRATORY_GASEOUS_EXCHANGE_BY_RESPIRATORY_SYSTEM	1.79	0	0.015
GO_NEGATIVE_REGULATION_OF_CELL_MATRIX_ADHESION	1.79	0.002	0.015
GO_FIBRINOLYSIS	1.79	0	0.015
GO_NEGATIVE_REGULATION_OF_RESPONSE_TO_EXTERNAL_STIMULUS	1.79	0	0.015
GO_NEUROMUSCULAR_PROCESS_CONTROLLING_BALANCE	1.79	0.002	0.015
GO_POSITIVE_REGULATION_OF_ACTIN_FILAMENT_BUNDLE_ASSEMBLY	1.79	0	0.015
GO_REGULATION_OF_SUPEROXIDE_METABOLIC_PROCESS	1.79	0	0.015
GO_STEROID_BIOSYNTHETIC_PROCESS	1.79	0	0.015
GO_POSITIVE_REGULATION_OF_SMALL_MOLECULE_METABOLIC_PROCESS	1.79	0	0.015
GO_CARBOHYDRATE_PHOSPHORYLATION	1.79	0.006	0.015
GO_TUMOR_NECROSIS_FACTOR_BIOSYNTHETIC_PROCESS	1.79	0	0.015
GO_ASTROCYTE_DEVELOPMENT	1.79	0.004	0.015
GO_G_PROTEIN_COUPLED_ACETYLCHOLINE_RECEPTOR_SIGNALING_PATHWAY	1.79	0.002	0.015
GO_INTRACELLULAR_STEROL_TRANSPORT	1.79	0	0.015
GO_POSITIVE_REGULATION_OF_OSTEOCLAST_DIFFERENTIATION	1.79	0.002	0.015
GO_MACROPHAGE_DIFFERENTIATION	1.79	0.004	0.015
GO_POSITIVE_REGULATION_OF_EXTRACELLULAR_MATRIX_ORGANIZATION	1.79	0.002	0.015
GO_CATECHOLAMINE_METABOLIC_PROCESS	1.79	0	0.015
GO_ENAMEL_MINERALIZATION	1.79	0.002	0.015
GO_CELLULAR_RESPONSE_TO_TOXIC_SUBSTANCE	1.79	0	0.016
GO_TUMOR_NECROSIS_FACTOR_SUPERFAMILY_CYTOKINE_PRODUCTION	1.79	0.002	0.016
GO_POSITIVE_REGULATION_OF_DEFENSE_RESPONSE	1.79	0.002	0.016
GO_RESPONSE_TO_DEXAMETHASONE	1.79	0	0.016
GO_POSITIVE_REGULATION_OF_CELLULAR_EXTRAVASATION	1.79	0.009	0.016
GO_SYNCYTIUM_FORMATION	1.79	0	0.016
GO_PROTEOGLYCAN_BIOSYNTHETIC_PROCESS	1.79	0.008	0.016
GO_REGULATION_OF_CHONDROCYTE_DIFFERENTIATION	1.79	0.011	0.016
GO_RESPONSE_TO_KETONE	1.79	0	0.016
GO_REGULATION_OF_BIOMINERALIZATION	1.79	0.004	0.016
GO_NEGATIVE_REGULATION_OF_PROTEIN_LOCALIZATION_TO_MEMBRANE	1.78	0	0.016
GO_ASTROCYTE_ACTIVATION	1.78	0.008	0.016
GO_INDOLALKYLAMINE_METABOLIC_PROCESS	1.78	0.004	0.016
GO_MORPHOGENESIS_OF_AN_ENDOTHELIUM	1.78	0.004	0.016
GO_FORMATION_OF_PRIMARY_GERM_LAYER	1.78	0.002	0.016
GO_EXTRACELLULAR_MATRIX_ASSEMBLY	1.78	0.013	0.016
GO_NEURON_PROJECTION_EXTENSION_INVOLVED_IN_NEURON_PROJECTION_GUIDANCE	1.78	0	0.016
GO_PATHWAY_RESTRICTED_SMAD_PROTEIN_PHOSPHORYLATION	1.78	0.004	0.016
GO_RESPONSE_TO_VITAMIN	1.78	0.002	0.016
GO_REGULATION_OF_SENSORY_PERCEPTION	1.78	0.002	0.016
GO_REGULATION_OF_VASCULAR_SMOOTH_MUSCLE_CELL_DIFFERENTIATION	1.78	0.004	0.016
GO_REGULATION_OF_LAMELLIPODIUM_ORGANIZATION	1.78	0	0.016
GO_REGULATION_OF_MACROPHAGE_DERIVED_FOAM_CELL_DIFFERENTIATION	1.78	0.002	0.016
GO_REGULATION_OF_CYSTEINE_TYPE_ENDOPEPTIDASE_ACTIVITY	1.78	0.002	0.016
GO_POSITIVE_REGULATION_OF_INTERLEUKIN_6_PRODUCTION	1.78	0	0.016
GO_POSITIVE_REGULATION_OF_ENDOCYTOSIS	1.78	0.004	0.016
GO_POSITIVE_REGULATION_OF_T_CELL_MEDIATED_IMMUNITY	1.78	0	0.016
GO_SEMI_LUNAR_VALVE_DEVELOPMENT	1.78	0.007	0.017
GO_POSITIVE_REGULATION_OF_PROTEIN_AUTOPHOSPHORYLATION	1.78	0.004	0.017
GO_NEGATIVE_REGULATION_OF_RELEASE_OF_CYTOCHROME_C_FROM_MITOCHONDRIA	1.78	0.004	0.017
GO_FATTY_ACID_DERIVATIVE_TRANSPORT	1.78	0	0.017
GO_POSITIVE_REGULATION_OF_ENDOTHELIAL_CELL_PROLIFERATION	1.78	0.002	0.017
GO_NEGATIVE_REGULATION_OF_CYSTEINE_TYPE_ENDOPEPTIDASE_ACTIVITY	1.78	0	0.017
GO_POSITIVE_REGULATION_OF_LIPID_CATABOLIC_PROCESS	1.78	0.002	0.017
GO_TYPE_B_PANCREATIC_CELL_PROLIFERATION	1.78	0.004	0.017
GO_LYMPHANGIOGENESIS	1.78	0.004	0.017
GO_NEGATIVE_REGULATION_OF_RECEPTOR_MEDIATED_ENDOCYTOSIS	1.78	0	0.017
GO_REGULATION_OF_OSTEOBLAST_DIFFERENTIATION	1.78	0.004	0.017
GO_ORGANIC_HYDROXY_COMPOUND_BIOSYNTHETIC_PROCESS	1.78	0	0.017
GO_RESPONSE_TO_DIETARY_EXCESS	1.78	0	0.017
GO_POSITIVE_REGULATION_OF_COLLAGEN_METABOLIC_PROCESS	1.78	0.002	0.017
GO_REGULATION_OF_MONOCYTE_DIFFERENTIATION	1.78	0	0.017
GO_POSITIVE_REGULATION_OF_ERBB_SIGNALING_PATHWAY	1.78	0.002	0.017
GO_REGULATION_OF_EPITHELIAL_CELL_DIFFERENTIATION	1.78	0	0.017
GO_POSITIVE_REGULATION_OF_CHONDROCYTE_DIFFERENTIATION	1.77	0.006	0.017
GO_REGULATION_OF_MEMBRANE_INVAGINATION	1.77	0	0.017
GO_OUTFLOW_TRACT_MORPHOGENESIS	1.77	0.002	0.017
GO_GROOMING_BEHAVIOR	1.77	0.006	0.017
GO_REGULATION_OF_PEPTIDE_SECRETION	1.77	0	0.017
GO_PHOSPHOLIPID_TRANSPORT	1.77	0	0.017
GO_POSITIVE_REGULATION_OF_CELL_ADHESION	1.77	0	0.017
GO_REGULATION_OF_HYDROGEN_PEROXIDE_METABOLIC_PROCESS	1.77	0.002	0.017
GO_POSITIVE_REGULATION_OF_FIBROBLAST_PROLIFERATION	1.77	0.008	0.017
GO_POSITIVE_REGULATION_OF_SMOOTH_MUSCLE_CONTRACTION	1.77	0	0.017
GO_REGULATION_OF_PH	1.77	0	0.017
GO_NEGATIVE_REGULATION_OF_SMOOTH_MUSCLE_CELL_PROLIFERATION	1.77	0.011	0.017
GO_NEGATIVE_REGULATION_OF_EPITHELIAL_CELL_MIGRATION	1.77	0	0.017
GO_NEURON_PROJECTION_REGENERATION	1.77	0.002	0.017
GO_LYMPH_NODE_DEVELOPMENT	1.77	0.011	0.017
GO_RENAL_SYSTEM_VASCULATURE_DEVELOPMENT	1.77	0.015	0.017
GO_RECEPTOR_METABOLIC_PROCESS	1.77	0.002	0.017
GO_AMELOGENESIS	1.77	0.002	0.017
GO_EPITHELIAL_CELL_PROLIFERATION	1.77	0	0.018
GO_POSITIVE_REGULATION_OF_SUBSTRATE_ADHESION_DEPENDENT_CELL_SPREADING	1.77	0.002	0.018
GO_VASCULAR_SMOOTH_MUSCLE_CONTRACTION	1.77	0.006	0.018
GO_CHONDROITIN_SULFATE_BIOSYNTHETIC_PROCESS	1.77	0.006	0.018
GO_LIPOPROTEIN_METABOLIC_PROCESS	1.77	0	0.018
GO_RESPONSE_TO_ORGANOPHOSPHORUS	1.77	0	0.018
GO_CATECHOLAMINE_UPTAKE	1.77	0.004	0.018
GO_MAINTENANCE_OF_LOCATION	1.77	0	0.018
GO_RESPIRATORY_SYSTEM_DEVELOPMENT	1.77	0.006	0.018
GO_DERMATAN_SULFATE_PROTEOGLYCAN_METABOLIC_PROCESS	1.77	0.01	0.018
GO_CELL_KILLING	1.77	0.007	0.018
GO_METANEPHRIC_GLOMERULUS_DEVELOPMENT	1.77	0.004	0.018
GO_SMOOTH_MUSCLE_CELL_PROLIFERATION	1.77	0	0.018
GO_DEVELOPMENT_OF_PRIMARY_FEMALE_SEXUAL_CHARACTERISTICS	1.77	0	0.018
GO_OVULATION_CYCLE	1.77	0.002	0.018
GO_REGULATION_OF_LIPOPROTEIN_PARTICLE_CLEARANCE	1.76	0.002	0.018
GO_CELLULAR_RESPONSE_TO_OSMOTIC_STRESS	1.76	0	0.019
GO_CELLULAR_RESPONSE_TO_CHEMICAL_STRESS	1.76	0.004	0.019
GO_DIOL_METABOLIC_PROCESS	1.76	0.006	0.019
GO_POSITIVE_REGULATION_OF_CELL_JUNCTION_ASSEMBLY	1.76	0.002	0.019
GO_RENAL_SYSTEM_PROCESS	1.76	0	0.019
GO_MONOCARBOXYLIC_ACID_TRANSPORT	1.76	0	0.019
GO_REGULATION_OF_PROTEIN_LOCALIZATION_TO_MEMBRANE	1.76	0	0.019
GO_REGULATION_OF_OSSIFICATION	1.76	0.002	0.019
GO_REGULATION_OF_KERATINOCYTE_DIFFERENTIATION	1.76	0.002	0.019
GO_POSITIVE_REGULATION_OF_INTERLEUKIN_1_PRODUCTION	1.76	0.004	0.02
GO_MEMBRANE_PROTEIN_ECTODOMAIN_PROTEOLYSIS	1.76	0	0.02
GO_REGULATION_OF_BONE_REMODELING	1.76	0	0.02
GO_POSITIVE_REGULATION_OF_MACROPHAGE_DERIVED_FOAM_CELL_DIFFERENTIATION	1.76	0.006	0.02
GO_MACROPHAGE_CYTOKINE_PRODUCTION	1.76	0.008	0.019
GO_PHOSPHOLIPASE_C_ACTIVATING_G_PROTEIN_COUPLED_RECEPTOR_SIGNALING_PATHWAY	1.76	0	0.02
GO_CHONDROITIN_SULFATE_PROTEOGLYCAN_BIOSYNTHETIC_PROCESS	1.76	0.008	0.02
GO_MORPHOGENESIS_OF_A_BRANCHING_STRUCTURE	1.76	0.004	0.02
GO_FEMALE_SEX_DIFFERENTIATION	1.76	0	0.02
GO_ARGININE_METABOLIC_PROCESS	1.76	0.011	0.02
GO_MONONUCLEAR_CELL_DIFFERENTIATION	1.76	0.008	0.02
GO_POSITIVE_REGULATION_OF_VASCULAR_SMOOTH_MUSCLE_CELL_PROLIFERATION	1.76	0.006	0.02
GO_REGULATION_OF_GLIAL_CELL_MIGRATION	1.76	0.002	0.02
GO_REGULATION_OF_PROTEIN_TYROSINE_KINASE_ACTIVITY	1.76	0.002	0.02
GO_TISSUE_HOMEOSTASIS	1.76	0	0.02
GO_MULTICELLULAR_ORGANISMAL_HOMEOSTASIS	1.76	0	0.02
GO_MEMBRANE_PROTEIN_PROTEOLYSIS	1.75	0.004	0.02
GO_RESPONSE_TO_COCAINE	1.75	0.004	0.02
GO_RESPONSE_TO_XENOBIOTIC_STIMULUS	1.75	0	0.02
GO_CORPUS_CALLOSUM_DEVELOPMENT	1.75	0.011	0.02
GO_REGULATION_OF_METANEPHROS_DEVELOPMENT	1.75	0.007	0.02
GO_LIPOPROTEIN_LOCALIZATION	1.75	0.008	0.02
GO_POSITIVE_REGULATION_OF_STEROID_METABOLIC_PROCESS	1.75	0.004	0.02
GO_CARDIAC_EPITHELIAL_TO_MESENCHYMAL_TRANSITION	1.75	0.009	0.02
GO_REGULATION_OF_URINE_VOLUME	1.75	0.007	0.02
GO_REGULATION_OF_NEUROTRANSMITTER_LEVELS	1.75	0.002	0.02
GO_POSITIVE_REGULATION_OF_LIPID_BIOSYNTHETIC_PROCESS	1.75	0.004	0.02
GO_NEGATIVE_CHEMOTAXIS	1.75	0.009	0.021
GO_NEGATIVE_REGULATION_OF_BLOOD_PRESSURE	1.75	0.002	0.021
GO_REGULATION_OF_EXOCYTOSIS	1.75	0	0.021
GO_NEGATIVE_REGULATION_OF_CELL_ADHESION	1.75	0.004	0.021
GO_POSITIVE_REGULATION_OF_CYSTEINE_TYPE_ENDOPEPTIDASE_ACTIVITY	1.75	0.002	0.021
GO_VACUOLAR_ACIDIFICATION	1.75	0.01	0.021
GO_RENAL_FILTRATION	1.75	0.011	0.021
GO_GRANULOCYTE_MIGRATION	1.75	0.002	0.022
GO_REGULATION_OF_RELEASE_OF_CYTOCHROME_C_FROM_MITOCHONDRIA	1.75	0.006	0.022
GO_POSITIVE_REGULATION_OF_LIPID_KINASE_ACTIVITY	1.75	0.004	0.022
GO_ZINC_ION_TRANSMEMBRANE_TRANSPORT	1.74	0.002	0.022
GO_PLATELET_ACTIVATION	1.74	0	0.022
GO_ACID_SECRETION	1.74	0	0.022
GO_NEGATIVE_REGULATION_OF_LIPID_STORAGE	1.74	0.013	0.022
GO_MAINTENANCE_OF_LOCATION_IN_CELL	1.74	0	0.022
GO_SPROUTING_ANGIOGENESIS	1.74	0.011	0.022
GO_VASCULAR_ENDOTHELIAL_GROWTH_FACTOR_RECEPTOR_SIGNALING_PATHWAY	1.74	0.004	0.022
GO_RECEPTOR_MEDIATED_ENDOCYTOSIS	1.74	0	0.022
GO_REGULATION_OF_PHOSPHOLIPID_METABOLIC_PROCESS	1.74	0.004	0.022
GO_POSITIVE_REGULATION_OF_PEPTIDYL_TYROSINE_PHOSPHORYLATION	1.74	0.002	0.022
GO_DOPAMINE_METABOLIC_PROCESS	1.74	0	0.022
GO_NEGATIVE_REGULATION_OF_VOLTAGE_GATED_POTASSIUM_CHANNEL_ACTIVITY	1.74	0.008	0.022
GO_REGULATION_OF_CYTOKINE_PRODUCTION_INVOLVED_IN_IMMUNE_RESPONSE	1.74	0.007	0.023
GO_REGULATION_OF_SYSTEMIC_ARTERIAL_BLOOD_PRESSURE_BY_CIRCULATORY_RENIN_ANGIOTENSIN	1.74	0.004	0.023
GO_REGULATION_OF_TRANSMEMBRANE_RECEPTOR_PROTEIN_SERINE_THREONINE_KINASE_SIGNALING_PATHWAY	1.74	0	0.023
GO_NEGATIVE_REGULATION_OF_ENDOTHELIAL_CELL_PROLIFERATION	1.74	0.011	0.023
GO_REGULATION_OF_FATTY_ACID_BIOSYNTHETIC_PROCESS	1.74	0.002	0.023
GO_NEGATIVE_REGULATION_OF_INTERLEUKIN_1_PRODUCTION	1.74	0.004	0.023
GO_POSITIVE_REGULATION_OF_RESPONSE_TO_CYTOKINE_STIMULUS	1.74	0.002	0.023
GO_REGULATION_OF_CELL_ADHESION_MEDIATED_BY_INTEGRIN	1.74	0.011	0.023
GO_RESPONSE_TO_MOLECULE_OF_BACTERIAL_ORIGIN	1.74	0.002	0.023
GO_FATTY_ACID_METABOLIC_PROCESS	1.74	0	0.023
GO_POTASSIUM_ION_HOMEOSTASIS	1.74	0	0.023
GO_MODIFICATION_OF_MORPHOLOGY_OR_PHYSIOLOGY_OF_OTHER_ORGANISM	1.74	0.002	0.023
GO_PURINERGIC_NUCLEOTIDE_RECEPTOR_SIGNALING_PATHWAY	1.74	0.006	0.023
GO_RESPONSE_TO_INTERLEUKIN_6	1.74	0.011	0.023
GO_FOCAL_ADHESION_ASSEMBLY	1.74	0.015	0.023
GO_CELLULAR_HORMONE_METABOLIC_PROCESS	1.74	0	0.023
GO_PROTEIN_LIPID_COMPLEX_ASSEMBLY	1.73	0	0.023
GO_TOLL_LIKE_RECEPTOR_4_SIGNALING_PATHWAY	1.73	0.002	0.023
GO_NEGATIVE_REGULATION_OF_BMP_SIGNALING_PATHWAY	1.73	0.006	0.023
GO_ACTIVATION_OF_CYSTEINE_TYPE_ENDOPEPTIDASE_ACTIVITY_INVOLVED_IN_APOPTOTIC_PROCESS	1.73	0.004	0.024
GO_RUFFLE_ASSEMBLY	1.73	0.002	0.024
GO_POSITIVE_REGULATION_OF_AXONOGENESIS	1.73	0.002	0.024
GO_MESENCHYME_DEVELOPMENT	1.73	0.004	0.024
GO_NEUTRAL_LIPID_CATABOLIC_PROCESS	1.73	0.002	0.024
GO_POSITIVE_REGULATION_OF_CYTOKINE_BIOSYNTHETIC_PROCESS	1.73	0.013	0.024
GO_ANTIGEN_PROCESSING_AND_PRESENTATION_OF_ENDOGENOUS_PEPTIDE_ANTIGEN	1.73	0.019	0.024
GO_CELLULAR_RESPONSE_TO_FATTY_ACID	1.73	0.004	0.024
GO_NEURON_RECOGNITION	1.73	0.006	0.024
GO_GLYCEROLIPID_CATABOLIC_PROCESS	1.73	0	0.024
GO_LOW_DENSITY_LIPOPROTEIN_RECEPTOR_PARTICLE_METABOLIC_PROCESS	1.73	0.004	0.024
GO_POSITIVE_REGULATION_OF_FATTY_ACID_BIOSYNTHETIC_PROCESS	1.73	0.007	0.024
GO_ORGANOPHOSPHATE_ESTER_TRANSPORT	1.73	0.002	0.024
GO_REGULATION_OF_ENDOTHELIAL_CELL_CHEMOTAXIS	1.73	0.007	0.024
GO_NEGATIVE_REGULATION_OF_NEURON_DEATH	1.73	0.002	0.024
GO_CELLULAR_METABOLIC_COMPOUND_SALVAGE	1.73	0.004	0.024
GO_HETEROTYPIC_CELL_CELL_ADHESION	1.73	0.002	0.025
GO_LIPID_HOMEOSTASIS	1.73	0.002	0.025
GO_VASCULAR_SMOOTH_MUSCLE_CELL_DIFFERENTIATION	1.73	0.006	0.025
GO_POSITIVE_REGULATION_OF_T_HELPER_1_TYPE_IMMUNE_RESPONSE	1.73	0	0.025
GO_CELL_JUNCTION_ORGANIZATION	1.73	0.017	0.025
GO_RETINA_VASCULATURE_DEVELOPMENT_IN_CAMERA_TYPE_EYE	1.73	0.013	0.025
GO_REGULATION_OF_CYTOSOLIC_CALCIUM_ION_CONCENTRATION	1.73	0	0.025
GO_ENDOCARDIAL_CUSHION_FORMATION	1.73	0.007	0.025
GO_POSITIVE_REGULATION_OF_CELL_MORPHOGENESIS_INVOLVED_IN_DIFFERENTIATION	1.72	0.002	0.025
GO_REGULATION_OF_HETEROTYPIC_CELL_CELL_ADHESION	1.72	0.013	0.025
GO_REGULATION_OF_APOPTOTIC_SIGNALING_PATHWAY	1.72	0.002	0.025
GO_REGULATION_OF_CALCIUM_ION_IMPORT	1.72	0.002	0.026
GO_MONOCARBOXYLIC_ACID_BIOSYNTHETIC_PROCESS	1.72	0	0.026
GO_NITRIC_OXIDE_MEDIATED_SIGNAL_TRANSDUCTION	1.72	0.002	0.026
GO_RESPONSE_TO_VITAMIN_D	1.72	0.011	0.026
GO_RESPONSE_TO_AMMONIUM_ION	1.72	0	0.026
GO_RESPONSE_TO_IRON_ION	1.72	0.008	0.026
GO_MESENCHYMAL_CELL_DIFFERENTIATION	1.72	0.004	0.026
GO_TONGUE_DEVELOPMENT	1.72	0.005	0.026
GO_REGULATION_OF_AMYLOID_PRECURSOR_PROTEIN_CATABOLIC_PROCESS	1.72	0.006	0.026
GO_BARBED_END_ACTIN_FILAMENT_CAPPING	1.72	0.013	0.026
GO_INTERLEUKIN_6_BIOSYNTHETIC_PROCESS	1.72	0.002	0.026
GO_RECEPTOR_INTERNALIZATION	1.72	0.002	0.026
GO_NEGATIVE_REGULATION_OF_PROTEIN_MATURATION	1.72	0.004	0.026
GO_DETECTION_OF_EXTERNAL_BIOTIC_STIMULUS	1.72	0.013	0.027
GO_STEROL_HOMEOSTASIS	1.72	0.006	0.027
GO_RESPONSE_TO_CALCIUM_ION	1.72	0	0.027
GO_SPHINGOID_METABOLIC_PROCESS	1.72	0.011	0.027
GO_ACTIN_FILAMENT_BUNDLE_ORGANIZATION	1.72	0.009	0.027
GO_NEGATIVE_REGULATION_OF_LEUKOCYTE_CHEMOTAXIS	1.72	0.004	0.027
GO_POSITIVE_REGULATION_OF_BIOMINERALIZATION	1.72	0.006	0.027
GO_REGULATION_OF_ANATOMICAL_STRUCTURE_SIZE	1.72	0	0.027
GO_AROMATIC_AMINO_ACID_FAMILY_METABOLIC_PROCESS	1.71	0	0.027
GO_RUFFLE_ORGANIZATION	1.71	0.002	0.027
GO_POSITIVE_REGULATION_OF_LAMELLIPODIUM_ASSEMBLY	1.71	0.009	0.027
GO_NEGATIVE_REGULATION_OF_MYOTUBE_DIFFERENTIATION	1.71	0.011	0.027
GO_CELL_DIFFERENTIATION_INVOLVED_IN_METANEPHROS_DEVELOPMENT	1.71	0.006	0.027
GO_POSITIVE_REGULATION_OF_FAT_CELL_DIFFERENTIATION	1.71	0.002	0.027
GO_PHAGOCYTOSIS	1.71	0	0.027
GO_CARBOHYDRATE_DERIVATIVE_TRANSPORT	1.71	0.002	0.028
GO_CENTRAL_NERVOUS_SYSTEM_PROJECTION_NEURON_AXONOGENESIS	1.71	0.008	0.028
GO_REGULATION_OF_T_CELL_APOPTOTIC_PROCESS	1.71	0.011	0.028
GO_ORGANIC_ACID_TRANSMEMBRANE_TRANSPORT	1.71	0	0.028
GO_SLEEP	1.71	0	0.028
GO_REGENERATION	1.71	0	0.028
GO_POSITIVE_REGULATION_OF_BMP_SIGNALING_PATHWAY	1.71	0.004	0.028
GO_BRANCHING_MORPHOGENESIS_OF_AN_EPITHELIAL_TUBE	1.71	0.006	0.028
GO_OSTEOBLAST_DIFFERENTIATION	1.71	0.009	0.028
GO_NUCLEOSIDE_SALVAGE	1.71	0.006	0.028
GO_ORGANIC_ACID_BIOSYNTHETIC_PROCESS	1.71	0	0.028
GO_REGULATION_OF_HAIR_FOLLICLE_DEVELOPMENT	1.71	0	0.028
GO_ORGANIC_ACID_TRANSPORT	1.71	0	0.028
GO_POSITIVE_REGULATION_OF_FATTY_ACID_METABOLIC_PROCESS	1.71	0.002	0.028
GO_CYTOKINE_SECRETION_INVOLVED_IN_IMMUNE_RESPONSE	1.71	0.004	0.028
GO_PEPTIDE_CATABOLIC_PROCESS	1.71	0.004	0.028
GO_NEGATIVE_REGULATION_OF_INTERLEUKIN_6_PRODUCTION	1.71	0.013	0.028
GO_FUCOSE_METABOLIC_PROCESS	1.71	0.013	0.028
GO_SYNAPSE_ORGANIZATION	1.71	0	0.028
GO_EPITHELIAL_CELL_DIFFERENTIATION_INVOLVED_IN_KIDNEY_DEVELOPMENT	1.71	0.011	0.028
GO_BLASTODERM_SEGMENTATION	1.71	0.004	0.028
GO_RELEASE_OF_CYTOCHROME_C_FROM_MITOCHONDRIA	1.71	0.002	0.028
GO_REGULATION_OF_EXTRINSIC_APOPTOTIC_SIGNALING_PATHWAY_IN_ABSENCE_OF_LIGAND	1.71	0.004	0.029
GO_ENGULFMENT_OF_APOPTOTIC_CELL	1.71	0.004	0.029
GO_REGULATION_OF_EPIDERMIS_DEVELOPMENT	1.71	0	0.029
GO_DIVALENT_INORGANIC_CATION_TRANSPORT	1.71	0	0.029
GO_T_CELL_MEDIATED_CYTOTOXICITY	1.71	0.013	0.029
GO_IMPORT_ACROSS_PLASMA_MEMBRANE	1.71	0	0.029
GO_EPITHELIAL_CELL_MORPHOGENESIS	1.71	0.006	0.029
GO_GLAND_MORPHOGENESIS	1.71	0.004	0.029
GO_EAR_DEVELOPMENT	1.71	0	0.029
GO_REGULATION_OF_LAMELLIPODIUM_ASSEMBLY	1.7	0.011	0.029
GO_HYDROGEN_PEROXIDE_METABOLIC_PROCESS	1.7	0.004	0.029
GO_AMINO_ACID_IMPORT	1.7	0.008	0.029
GO_SENSORY_PERCEPTION_OF_TEMPERATURE_STIMULUS	1.7	0.009	0.029
GO_HYDROGEN_PEROXIDE_BIOSYNTHETIC_PROCESS	1.7	0.011	0.029
GO_NEGATIVE_REGULATION_OF_SMOOTH_MUSCLE_CONTRACTION	1.7	0.013	0.029
GO_NEGATIVE_REGULATION_OF_TRANSMEMBRANE_RECEPTOR_PROTEIN_SERINE_THREONINE_KINASE_SIGNALING_PATHWAY	1.7	0.004	0.029
GO_POSITIVE_REGULATION_OF_VASOCONSTRICTION	1.7	0.009	0.029
GO_CRANIAL_NERVE_MORPHOGENESIS	1.7	0.004	0.03
GO_NEGATIVE_REGULATION_OF_ERK1_AND_ERK2_CASCADE	1.7	0.002	0.029
GO_REGULATION_OF_PROTEIN_BINDING	1.7	0.002	0.029
GO_MESENCHYMAL_TO_EPITHELIAL_TRANSITION	1.7	0.015	0.029
GO_PROTEIN_OXIDATION	1.7	0.004	0.03
GO_POSITIVE_REGULATION_OF_HETEROTYPIC_CELL_CELL_ADHESION	1.7	0.01	0.03
GO_LINOLEIC_ACID_METABOLIC_PROCESS	1.7	0	0.03
GO_RESPONSE_TO_HYDROPEROXIDE	1.7	0.015	0.03
GO_NEGATIVE_REGULATION_OF_EPITHELIAL_CELL_DIFFERENTIATION	1.7	0.009	0.03
GO_CELL_DIFFERENTIATION_INVOLVED_IN_KIDNEY_DEVELOPMENT	1.7	0.013	0.03
GO_MYELOID_LEUKOCYTE_CYTOKINE_PRODUCTION	1.7	0.013	0.03
GO_REGULATION_OF_AMYLOID_BETA_FORMATION	1.7	0.004	0.03
GO_PHOSPHOLIPID_CATABOLIC_PROCESS	1.7	0.002	0.03
GO_NEGATIVE_REGULATION_OF_SECRETION	1.7	0	0.03
GO_GAMMA_AMINOBUTYRIC_ACID_TRANSPORT	1.7	0.012	0.03
GO_SUBPALLIUM_DEVELOPMENT	1.7	0.002	0.03
GO_REGULATION_OF_LIPID_BIOSYNTHETIC_PROCESS	1.7	0.009	0.03
GO_NEGATIVE_REGULATION_OF_OXIDATIVE_STRESS_INDUCED_NEURON_DEATH	1.7	0.008	0.03
GO_LYSOSOMAL_TRANSPORT	1.7	0.011	0.03
GO_RESPONSE_TO_REACTIVE_OXYGEN_SPECIES	1.7	0.004	0.03
GO_PEPTIDE_HORMONE_PROCESSING	1.7	0.011	0.03
GO_NEGATIVE_REGULATION_OF_NEUROTRANSMITTER_TRANSPORT	1.7	0.006	0.03
GO_CHOLESTEROL_STORAGE	1.7	0.017	0.03
GO_REGULATION_OF_TYPE_2_IMMUNE_RESPONSE	1.7	0.011	0.03
GO_GLYCOPROTEIN_CATABOLIC_PROCESS	1.7	0.023	0.03
GO_CHEMOKINE_PRODUCTION	1.7	0	0.03
GO_OVARIAN_FOLLICLE_DEVELOPMENT	1.7	0.004	0.03
GO_DEFENSE_RESPONSE_TO_GRAM_POSITIVE_BACTERIUM	1.7	0.004	0.03
GO_POSITIVE_REGULATION_OF_CHEMOKINE_SECRETION	1.7	0.021	0.03
GO_RESPONSE_TO_INCREASED_OXYGEN_LEVELS	1.7	0.009	0.03
GO_BLOOD_COAGULATION_INTRINSIC_PATHWAY	1.7	0.009	0.03
GO_PYRIMIDINE_NUCLEOBASE_METABOLIC_PROCESS	1.7	0.008	0.03
GO_AMYLOID_BETA_FORMATION	1.7	0.006	0.031
GO_NEGATIVE_REGULATION_OF_SIGNAL_TRANSDUCTION_IN_ABSENCE_OF_LIGAND	1.7	0.002	0.03
GO_NEURAL_CREST_CELL_MIGRATION	1.69	0.004	0.031
GO_REGULATION_OF_PROTEIN_AUTOPHOSPHORYLATION	1.69	0.009	0.031
GO_POSITIVE_REGULATION_OF_SMOOTH_MUSCLE_CELL_DIFFERENTIATION	1.69	0.009	0.031
GO_ANION_HOMEOSTASIS	1.69	0	0.031
GO_INTERFERON_GAMMA_BIOSYNTHETIC_PROCESS	1.69	0.015	0.031
GO_CELLULAR_RESPONSE_TO_LOW_DENSITY_LIPOPROTEIN_PARTICLE_STIMULUS	1.69	0.023	0.031
GO_REGULATION_OF_CELL_MORPHOGENESIS	1.69	0.008	0.031
GO_ORGANIC_ANION_TRANSPORT	1.69	0	0.031
GO_REGULATION_OF_EPITHELIAL_CELL_APOPTOTIC_PROCESS	1.69	0.008	0.031
GO_INTERLEUKIN_1_SECRETION	1.69	0.015	0.031
GO_HETEROPHILIC_CELL_CELL_ADHESION_VIA_PLASMA_MEMBRANE_CELL_ADHESION_MOLECULES	1.69	0.006	0.031
GO_CENTRAL_NERVOUS_SYSTEM_NEURON_AXONOGENESIS	1.69	0.011	0.031
GO_POSITIVE_REGULATION_OF_INTERLEUKIN_6_BIOSYNTHETIC_PROCESS	1.69	0.013	0.031
GO_REGULATION_OF_NEUTROPHIL_MIGRATION	1.69	0.004	0.031
GO_POSITIVE_REGULATION_OF_BLOOD_VESSEL_ENDOTHELIAL_CELL_MIGRATION	1.69	0.02	0.031
GO_REGULATION_OF_CALCIUM_ION_TRANSPORT	1.69	0	0.031
GO_PROTON_TRANSMEMBRANE_TRANSPORT	1.69	0	0.031
GO_NEGATIVE_REGULATION_OF_SMOOTH_MUSCLE_CELL_MIGRATION	1.69	0.007	0.031
GO_NEGATIVE_REGULATION_OF_G_PROTEIN_COUPLED_RECEPTOR_SIGNALING_PATHWAY	1.69	0.002	0.031
GO_RESPONSE_TO_NUTRIENT	1.69	0	0.031
GO_PROTEIN_CONTAINING_COMPLEX_REMODELING	1.69	0.008	0.031
GO_INHIBITORY_POSTSYNAPTIC_POTENTIAL	1.69	0.006	0.031
GO_REGULATION_OF_CELLULAR_RESPONSE_TO_VASCULAR_ENDOTHELIAL_GROWTH_FACTOR_STIMULUS	1.69	0.016	0.031
GO_CYTOKINE_METABOLIC_PROCESS	1.69	0.004	0.031
GO_CONTRACTILE_ACTIN_FILAMENT_BUNDLE_ASSEMBLY	1.69	0.002	0.031
GO_EPITHELIAL_TO_MESENCHYMAL_TRANSITION	1.69	0.011	0.031
GO_POSITIVE_REGULATION_OF_CELL_GROWTH	1.69	0	0.032
GO_POSITIVE_REGULATION_OF_PATHWAY_RESTRICTED_SMAD_PROTEIN_PHOSPHORYLATION	1.69	0.006	0.032
GO_REGULATION_OF_OXIDATIVE_STRESS_INDUCED_CELL_DEATH	1.69	0.013	0.032
GO_VENOUS_BLOOD_VESSEL_DEVELOPMENT	1.69	0.009	0.032
GO_TRABECULA_FORMATION	1.69	0.015	0.032
GO_COPPER_ION_HOMEOSTASIS	1.69	0.017	0.032
GO_REGULATION_OF_MYELOID_LEUKOCYTE_DIFFERENTIATION	1.69	0.004	0.032
GO_RESPONSE_TO_ACETYLCHOLINE	1.69	0.004	0.032
GO_REGULATION_OF_RUFFLE_ASSEMBLY	1.69	0.004	0.032
GO_LYMPH_VESSEL_DEVELOPMENT	1.69	0.017	0.032
GO_ORGANELLE_MEMBRANE_FUSION	1.69	0.002	0.032
GO_CHAPERONE_MEDIATED_AUTOPHAGY	1.69	0.013	0.032
GO_NEGATIVE_REGULATION_OF_ANTIGEN_RECEPTOR_MEDIATED_SIGNALING_PATHWAY	1.69	0.011	0.032
GO_MYELOID_DENDRITIC_CELL_DIFFERENTIATION	1.69	0.013	0.032
GO_NEGATIVE_REGULATION_OF_CELL_ACTIVATION	1.69	0.002	0.032
GO_SKIN_DEVELOPMENT	1.68	0	0.032
GO_POSITIVE_REGULATION_OF_CARTILAGE_DEVELOPMENT	1.68	0.009	0.032
GO_L_ALPHA_AMINO_ACID_TRANSMEMBRANE_TRANSPORT	1.68	0.002	0.032
GO_NEGATIVE_REGULATION_OF_PROTEIN_LOCALIZATION_TO_CELL_PERIPHERY	1.68	0.006	0.032
GO_DEFENSE_RESPONSE_TO_BACTERIUM	1.68	0	0.032
GO_REGULATION_OF_STEROID_METABOLIC_PROCESS	1.68	0.007	0.032
GO_RESPONSE_TO_MECHANICAL_STIMULUS	1.68	0	0.032
GO_AMINO_ACID_TRANSPORT	1.68	0	0.032
GO_NEGATIVE_REGULATION_OF_NEURON_APOPTOTIC_PROCESS	1.68	0.002	0.033
GO_REGULATION_OF_HEART_MORPHOGENESIS	1.68	0.006	0.033
GO_FIBROBLAST_PROLIFERATION	1.68	0.008	0.033
GO_CELLULAR_RESPONSE_TO_XENOBIOTIC_STIMULUS	1.68	0	0.033
GO_VITAMIN_BIOSYNTHETIC_PROCESS	1.68	0.011	0.033
GO_REGULATION_OF_BLOOD_PRESSURE	1.68	0.002	0.033
GO_INOSITOL_PHOSPHATE_BIOSYNTHETIC_PROCESS	1.68	0.01	0.033
GO_REGULATION_OF_RESPONSE_TO_DRUG	1.68	0	0.033
GO_NEGATIVE_REGULATION_OF_CATION_CHANNEL_ACTIVITY	1.68	0.004	0.033
GO_LUNG_ALVEOLUS_DEVELOPMENT	1.68	0.011	0.033
GO_DEVELOPMENT_OF_PRIMARY_SEXUAL_CHARACTERISTICS	1.68	0.006	0.033
GO_RESPONSE_TO_PURINE_CONTAINING_COMPOUND	1.68	0.004	0.033
GO_NEGATIVE_REGULATION_OF_MACROPHAGE_ACTIVATION	1.68	0.011	0.033
GO_ANGIOGENESIS_INVOLVED_IN_WOUND_HEALING	1.68	0.026	0.034
GO_AORTIC_VALVE_DEVELOPMENT	1.68	0.02	0.034
GO_RESPONSE_TO_CADMIUM_ION	1.68	0.004	0.034
GO_POSITIVE_REGULATION_OF_PHOSPHATIDYLINOSITOL_3_KINASE_SIGNALING	1.68	0.002	0.034
GO_CELLULAR_RESPONSE_TO_CAMP	1.68	0	0.034
GO_REGULATION_OF_T_CELL_MEDIATED_IMMUNITY	1.68	0.017	0.034
GO_REGULATION_OF_ERBB_SIGNALING_PATHWAY	1.68	0.004	0.034
GO_TYPE_2_IMMUNE_RESPONSE	1.68	0.011	0.034
GO_MALE_SEX_DIFFERENTIATION	1.68	0.004	0.034
GO_REGULATION_OF_LEUKOCYTE_ADHESION_TO_VASCULAR_ENDOTHELIAL_CELL	1.67	0.013	0.034
GO_PROTEIN_ACTIVATION_CASCADE	1.67	0.011	0.034
GO_REGULATION_OF_T_CELL_CYTOKINE_PRODUCTION	1.67	0.002	0.034
GO_MYELOID_CELL_DEVELOPMENT	1.67	0.007	0.034
GO_POSITIVE_REGULATION_OF_AMINE_TRANSPORT	1.67	0.006	0.034
GO_DOPAMINE_TRANSPORT	1.67	0	0.034
GO_REGULATION_OF_CELLULAR_RESPONSE_TO_TRANSFORMING_GROWTH_FACTOR_BETA_STIMULUS	1.67	0.007	0.034
GO_MONOAMINE_TRANSPORT	1.67	0.002	0.035
GO_SMALL_MOLECULE_CATABOLIC_PROCESS	1.67	0.006	0.035
GO_ANTIGEN_PROCESSING_AND_PRESENTATION_OF_ENDOGENOUS_ANTIGEN	1.67	0.029	0.035
GO_NEGATIVE_REGULATION_OF_AXON_GUIDANCE	1.67	0.013	0.035
GO_PRIMARY_ALCOHOL_METABOLIC_PROCESS	1.67	0.013	0.035
GO_NEUTRAL_LIPID_BIOSYNTHETIC_PROCESS	1.67	0	0.035
GO_POSITIVE_REGULATION_OF_CHEMOKINE_PRODUCTION	1.67	0.006	0.035
GO_MYELOID_CELL_APOPTOTIC_PROCESS	1.67	0.006	0.035
GO_POSITIVE_REGULATION_OF_SMOOTH_MUSCLE_CELL_PROLIFERATION	1.67	0.011	0.035
GO_REGULATION_OF_HORMONE_METABOLIC_PROCESS	1.67	0.022	0.035
GO_POSITIVE_REGULATION_OF_VASCULAR_ENDOTHELIAL_GROWTH_FACTOR_PRODUCTION	1.67	0.017	0.035
GO_HEPARAN_SULFATE_PROTEOGLYCAN_BIOSYNTHETIC_PROCESS	1.67	0.015	0.035
GO_DEFENSE_RESPONSE_TO_GRAM_NEGATIVE_BACTERIUM	1.67	0.004	0.035
GO_REGULATION_OF_LEUKOCYTE_MEDIATED_CYTOTOXICITY	1.67	0.013	0.035
GO_MECHANORECEPTOR_DIFFERENTIATION	1.67	0.002	0.035
GO_REGULATION_OF_METAL_ION_TRANSPORT	1.67	0	0.035
GO_CYTOKINE_PRODUCTION_INVOLVED_IN_IMMUNE_RESPONSE	1.67	0.016	0.035
GO_NEGATIVE_REGULATION_OF_MITOCHONDRION_ORGANIZATION	1.67	0.009	0.036
GO_NEGATIVE_REGULATION_OF_CARTILAGE_DEVELOPMENT	1.67	0.022	0.036
GO_POSITIVE_REGULATION_OF_TRANSMEMBRANE_RECEPTOR_PROTEIN_SERINE_THREONINE_KINASE_SIGNALING_PATHWAY	1.67	0.006	0.036
GO_NEGATIVE_REGULATION_OF_LIPOPROTEIN_PARTICLE_CLEARANCE	1.67	0.018	0.036
GO_ENDOCARDIAL_CUSHION_MORPHOGENESIS	1.67	0.007	0.036
GO_O_GLYCAN_PROCESSING	1.67	0.004	0.036
GO_ANION_TRANSMEMBRANE_TRANSPORT	1.67	0	0.036
GO_REGULATION_OF_LIPID_METABOLIC_PROCESS	1.67	0.007	0.036
GO_DECIDUALIZATION	1.67	0.017	0.036
GO_NEGATIVE_REGULATION_OF_PEPTIDE_SECRETION	1.67	0	0.036
GO_EPIDERMIS_DEVELOPMENT	1.67	0	0.036
GO_POSITIVE_REGULATION_OF_RESPONSE_TO_BIOTIC_STIMULUS	1.67	0.017	0.036
GO_POSITIVE_REGULATION_OF_SUPRAMOLECULAR_FIBER_ORGANIZATION	1.67	0.004	0.036
GO_NEGATIVE_REGULATION_OF_INTERLEUKIN_12_PRODUCTION	1.67	0.015	0.036
GO_POSITIVE_REGULATION_OF_CYTOKINE_PRODUCTION_INVOLVED_IN_INFLAMMATORY_RESPONSE	1.67	0.021	0.036
GO_POST_TRANSLATIONAL_PROTEIN_MODIFICATION	1.67	0.004	0.036
GO_REGULATION_OF_METALLOPEPTIDASE_ACTIVITY	1.67	0.022	0.036
GO_POSITIVE_REGULATION_OF_LEUKOCYTE_DEGRANULATION	1.66	0.016	0.036
GO_RENAL_ABSORPTION	1.66	0.015	0.036
GO_PROTEIN_TRIMERIZATION	1.66	0.006	0.036
GO_POSITIVE_REGULATION_OF_CYTOKINE_PRODUCTION	1.66	0.002	0.036
GO_PEPTIDYL_PROLINE_MODIFICATION	1.66	0.012	0.036
GO_PHOSPHATE_ION_TRANSPORT	1.66	0.007	0.036
GO_RESPONSE_TO_PLATELET_DERIVED_GROWTH_FACTOR	1.66	0.02	0.036
GO_CELLULAR_MODIFIED_AMINO_ACID_METABOLIC_PROCESS	1.66	0	0.036
GO_PATTERN_RECOGNITION_RECEPTOR_SIGNALING_PATHWAY	1.66	0.019	0.037
GO_NEGATIVE_REGULATION_OF_TUMOR_NECROSIS_FACTOR_SUPERFAMILY_CYTOKINE_PRODUCTION	1.66	0.018	0.037
GO_POSITIVE_REGULATION_OF_MYELOID_LEUKOCYTE_DIFFERENTIATION	1.66	0.009	0.037
GO_TOLL_LIKE_RECEPTOR_SIGNALING_PATHWAY	1.66	0.011	0.037
GO_EXOCRINE_SYSTEM_DEVELOPMENT	1.66	0.015	0.037
GO_REGULATION_OF_KIDNEY_DEVELOPMENT	1.66	0.008	0.037
GO_POSITIVE_REGULATION_OF_ANIMAL_ORGAN_MORPHOGENESIS	1.66	0.008	0.037
GO_REGULATION_OF_RECEPTOR_MEDIATED_ENDOCYTOSIS	1.66	0.011	0.037
GO_AMINO_SUGAR_METABOLIC_PROCESS	1.66	0.019	0.038
GO_MODIFICATION_OF_MORPHOLOGY_OR_PHYSIOLOGY_OF_OTHER_ORGANISM_INVOLVED_IN_SYMBIOTIC_INTERACTION	1.66	0.008	0.037
GO_CELL_JUNCTION_ASSEMBLY	1.66	0.019	0.037
GO_CELLULAR_RESPONSE_TO_LIPOPROTEIN_PARTICLE_STIMULUS	1.66	0.023	0.038
GO_POSITIVE_REGULATION_OF_GLUTAMATE_RECEPTOR_SIGNALING_PATHWAY	1.66	0.018	0.037
GO_POSITIVE_REGULATION_OF_PEPTIDE_HORMONE_SECRETION	1.66	0.004	0.038
GO_CELLULAR_RESPONSE_TO_VITAMIN	1.66	0.01	0.038
GO_NEGATIVE_REGULATION_OF_LIPID_METABOLIC_PROCESS	1.66	0	0.038
GO_DIGESTIVE_SYSTEM_PROCESS	1.66	0.002	0.038
GO_REGULATION_OF_EXTENT_OF_CELL_GROWTH	1.66	0.006	0.038
GO_RESPONSE_TO_FATTY_ACID	1.66	0.008	0.038
GO_PLATELET_DERIVED_GROWTH_FACTOR_RECEPTOR_SIGNALING_PATHWAY	1.66	0.015	0.038
GO_CELLULAR_RESPONSE_TO_NUTRIENT	1.66	0.006	0.038
GO_NEGATIVE_REGULATION_OF_EPITHELIAL_CELL_APOPTOTIC_PROCESS	1.66	0.013	0.038
GO_REGULATION_OF_ACTIN_FILAMENT_BASED_PROCESS	1.66	0.002	0.038
GO_RESPONSE_TO_TRANSFORMING_GROWTH_FACTOR_BETA	1.66	0.011	0.038
GO_NEGATIVE_REGULATION_OF_VASCULATURE_DEVELOPMENT	1.66	0.005	0.038
GO_EXTRINSIC_APOPTOTIC_SIGNALING_PATHWAY_VIA_DEATH_DOMAIN_RECEPTORS	1.66	0.023	0.038
GO_TRANSFORMING_GROWTH_FACTOR_BETA_RECEPTOR_SIGNALING_PATHWAY	1.66	0.017	0.038
GO_POSITIVE_REGULATION_OF_CELLULAR_RESPONSE_TO_TRANSFORMING_GROWTH_FACTOR_BETA_STIMULUS	1.65	0.01	0.038
GO_PEPTIDYL_TYROSINE_MODIFICATION	1.65	0.006	0.038
GO_PLATELET_AGGREGATION	1.65	0.015	0.038
GO_NEGATIVE_REGULATION_OF_ANOIKIS	1.65	0.015	0.038
GO_NEGATIVE_REGULATION_OF_LEUKOCYTE_MIGRATION	1.65	0.006	0.038
GO_CELL_VOLUME_HOMEOSTASIS	1.65	0.008	0.038
GO_AMINE_TRANSPORT	1.65	0	0.039
GO_T_CELL_MEDIATED_IMMUNITY	1.65	0.024	0.039
GO_MUSCLE_CELL_PROLIFERATION	1.65	0.007	0.039
GO_POSITIVE_REGULATION_OF_T_CELL_CYTOKINE_PRODUCTION	1.65	0.004	0.039
GO_NEGATIVE_REGULATION_OF_PHAGOCYTOSIS	1.65	0.023	0.039
GO_PYRIMIDINE_NUCLEOSIDE_BIOSYNTHETIC_PROCESS	1.65	0.018	0.039
GO_INTERLEUKIN_1_BIOSYNTHETIC_PROCESS	1.65	0.019	0.039
GO_POSITIVE_REGULATION_OF_VASCULAR_ASSOCIATED_SMOOTH_MUSCLE_CELL_MIGRATION	1.65	0.021	0.039
GO_CARDIAC_MUSCLE_CELL_MEMBRANE_REPOLARIZATION	1.65	0.011	0.039
GO_CHLORIDE_TRANSPORT	1.65	0.002	0.04
GO_RESPONSE_TO_STEROL	1.65	0.017	0.04
GO_RESPONSE_TO_GONADOTROPIN	1.65	0.007	0.04
GO_RESPONSE_TO_ANGIOTENSIN	1.65	0.009	0.04
GO_CALCIUM_ION_TRANSMEMBRANE_TRANSPORT	1.65	0.002	0.04
GO_LOW_DENSITY_LIPOPROTEIN_PARTICLE_CLEARANCE	1.65	0.011	0.04
GO_MOTOR_NEURON_AXON_GUIDANCE	1.65	0.021	0.04
GO_DENDRITIC_SPINE_MAINTENANCE	1.65	0.009	0.04
GO_REGULATION_OF_SYNAPSE_STRUCTURE_OR_ACTIVITY	1.65	0.006	0.04
GO_REGULATION_OF_SMAD_PROTEIN_SIGNAL_TRANSDUCTION	1.65	0.016	0.04
GO_METANEPHROS_DEVELOPMENT	1.65	0.011	0.041
GO_NEGATIVE_REGULATION_OF_CYTOKINE_PRODUCTION	1.64	0.009	0.041
GO_L_AMINO_ACID_TRANSPORT	1.64	0.008	0.041
GO_PROTEIN_LOCALIZATION_TO_PLASMA_MEMBRANE	1.64	0.004	0.041
GO_CELLULAR_RESPONSE_TO_CHOLESTEROL	1.64	0.033	0.041
GO_CORONARY_VASCULATURE_MORPHOGENESIS	1.64	0.015	0.041
GO_SENSORY_PERCEPTION_OF_PAIN	1.64	0.004	0.041
GO_REGULATION_OF_OLIGODENDROCYTE_DIFFERENTIATION	1.64	0.014	0.041
GO_AMMONIUM_TRANSPORT	1.64	0.002	0.042
GO_REGULATION_OF_GASTRULATION	1.64	0.021	0.042
GO_CELLULAR_RESPONSE_TO_DRUG	1.64	0.006	0.042
GO_REGULATION_OF_ALCOHOL_BIOSYNTHETIC_PROCESS	1.64	0.02	0.042
GO_DENDRITE_SELF_AVOIDANCE	1.64	0.004	0.042
GO_SULFUR_COMPOUND_BIOSYNTHETIC_PROCESS	1.64	0.013	0.042
GO_PLASMA_MEMBRANE_TUBULATION	1.64	0.017	0.042
GO_CELLULAR_RESPONSE_TO_STARVATION	1.64	0.017	0.042
GO_VACUOLAR_TRANSPORT	1.64	0.032	0.042
GO_PARTURITION	1.64	0.004	0.042
GO_RESPONSE_TO_MINERALOCORTICOID	1.64	0.004	0.042
GO_POSITIVE_REGULATION_OF_PROTEIN_TYROSINE_KINASE_ACTIVITY	1.64	0.008	0.042
GO_CENTRAL_NERVOUS_SYSTEM_NEURON_DEVELOPMENT	1.64	0.004	0.042
GO_EMBRYONIC_CRANIAL_SKELETON_MORPHOGENESIS	1.64	0.02	0.042
GO_DRUG_TRANSPORT	1.64	0	0.042
GO_ACTIVATION_OF_INNATE_IMMUNE_RESPONSE	1.64	0.017	0.042
GO_NEGATIVE_REGULATION_OF_PRODUCTION_OF_MOLECULAR_MEDIATOR_OF_IMMUNE_RESPONSE	1.64	0.019	0.043
GO_APOPTOTIC_MITOCHONDRIAL_CHANGES	1.64	0.008	0.043
GO_FATTY_ACID_BIOSYNTHETIC_PROCESS	1.64	0	0.043
GO_VESICLE_DOCKING_INVOLVED_IN_EXOCYTOSIS	1.64	0.015	0.043
GO_PROTEIN_KINASE_B_SIGNALING	1.64	0	0.043
GO_GASTRULATION	1.64	0.013	0.043
GO_POSITIVE_REGULATION_OF_ESTABLISHMENT_OF_PROTEIN_LOCALIZATION	1.64	0.002	0.043
GO_VITAMIN_METABOLIC_PROCESS	1.64	0	0.043
GO_REGULATION_OF_AXON_GUIDANCE	1.64	0.013	0.043
GO_RESPONSE_TO_ANTIBIOTIC	1.64	0.009	0.043
GO_NEURON_PROJECTION_GUIDANCE	1.64	0.002	0.043
GO_NEGATIVE_REGULATION_OF_TRANSPORTER_ACTIVITY	1.64	0.002	0.043
GO_CELLULAR_RESPONSE_TO_PEPTIDE	1.64	0.009	0.043
GO_POSITIVE_REGULATION_OF_INSULIN_SECRETION_INVOLVED_IN_CELLULAR_RESPONSE_TO_GLUCOSE_STIMULUS	1.64	0.002	0.043
GO_RESPONSE_TO_PAIN	1.63	0.01	0.043
GO_XENOBIOTIC_METABOLIC_PROCESS	1.63	0.002	0.043
GO_VASCULAR_ENDOTHELIAL_GROWTH_FACTOR_PRODUCTION	1.63	0.015	0.043
GO_REGULATION_OF_LEUKOCYTE_DEGRANULATION	1.63	0.02	0.043
GO_SALIVARY_GLAND_DEVELOPMENT	1.63	0.015	0.043
GO_EXTRACELLULAR_VESICLE_BIOGENESIS	1.63	0.023	0.043
GO_GLYCOPROTEIN_METABOLIC_PROCESS	1.63	0.015	0.043
GO_POSTSYNAPTIC_SIGNAL_TRANSDUCTION	1.63	0.009	0.043
GO_REGULATION_OF_T_HELPER_1_TYPE_IMMUNE_RESPONSE	1.63	0.009	0.043
GO_HIGH_DENSITY_LIPOPROTEIN_PARTICLE_CLEARANCE	1.63	0.008	0.043
GO_METANEPHROS_MORPHOGENESIS	1.63	0.008	0.043
GO_REGULATION_OF_SPROUTING_ANGIOGENESIS	1.63	0.015	0.043
GO_CELL_DEATH_IN_RESPONSE_TO_OXIDATIVE_STRESS	1.63	0.023	0.044
GO_REGULATION_OF_EPITHELIAL_CELL_DIFFERENTIATION_INVOLVED_IN_KIDNEY_DEVELOPMENT	1.63	0.004	0.044
GO_REGULATION_OF_CELL_MIGRATION_INVOLVED_IN_SPROUTING_ANGIOGENESIS	1.63	0.027	0.044
GO_CERAMIDE_BIOSYNTHETIC_PROCESS	1.63	0.009	0.044
GO_ANTIGEN_PROCESSING_AND_PRESENTATION	1.63	0.021	0.044
GO_REGULATION_OF_BICELLULAR_TIGHT_JUNCTION_ASSEMBLY	1.63	0.015	0.044
GO_OSTEOBLAST_PROLIFERATION	1.63	0.023	0.045
GO_POSITIVE_REGULATION_OF_CALCIUM_ION_TRANSMEMBRANE_TRANSPORT	1.63	0.004	0.045
GO_LIPOPOLYSACCHARIDE_MEDIATED_SIGNALING_PATHWAY	1.63	0.021	0.045
GO_REGULATION_OF_RESPONSE_TO_CYTOKINE_STIMULUS	1.63	0.026	0.045
GO_NEGATIVE_REGULATION_OF_INTERLEUKIN_8_PRODUCTION	1.63	0.025	0.045
GO_MYOBLAST_FUSION	1.63	0.013	0.045
GO_LIVER_MORPHOGENESIS	1.63	0.017	0.045
GO_REGULATION_OF_HEART_RATE	1.63	0.011	0.045
GO_SPHINGOLIPID_BIOSYNTHETIC_PROCESS	1.63	0.015	0.045
GO_CELL_REDOX_HOMEOSTASIS	1.63	0.011	0.045
GO_NEUROTRANSMITTER_TRANSPORT	1.63	0.006	0.045
GO_POSITIVE_REGULATION_OF_INTERLEUKIN_1_SECRETION	1.63	0.023	0.045
GO_SIGNAL_TRANSDUCTION_IN_ABSENCE_OF_LIGAND	1.63	0.008	0.045
GO_FIBROBLAST_MIGRATION	1.63	0.024	0.045
GO_REGULATION_OF_CELL_CELL_ADHESION	1.63	0.011	0.045
GO_INTRINSIC_APOPTOTIC_SIGNALING_PATHWAY_IN_RESPONSE_TO_OXIDATIVE_STRESS	1.63	0.035	0.045
GO_VENTRICULAR_CARDIAC_MUSCLE_CELL_MEMBRANE_REPOLARIZATION	1.62	0.019	0.045
GO_REGULATION_OF_CALCIUM_ION_TRANSPORT_INTO_CYTOSOL	1.62	0.004	0.045
GO_NEGATIVE_REGULATION_OF_CYTOKINE_SECRETION	1.62	0.013	0.045
GO_INNER_EAR_RECEPTOR_CELL_DEVELOPMENT	1.62	0	0.045
GO_CELL_MIGRATION_INVOLVED_IN_SPROUTING_ANGIOGENESIS	1.62	0.031	0.045
GO_POSITIVE_REGULATION_OF_REGULATED_SECRETORY_PATHWAY	1.62	0.015	0.046
GO_NEGATIVE_REGULATION_OF_ENDOPLASMIC_RETICULUM_STRESS_INDUCED_INTRINSIC_APOPTOTIC_SIGNALING_PATHWAY	1.62	0.015	0.046
GO_POSITIVE_REGULATION_OF_TISSUE_REMODELING	1.62	0.011	0.046
GO_BROWN_FAT_CELL_DIFFERENTIATION	1.62	0.002	0.046
GO_AXON_EXTENSION	1.62	0.019	0.046
GO_REGULATION_OF_CELL_SIZE	1.62	0.011	0.046
GO_POSITIVE_REGULATION_OF_PROTEIN_LOCALIZATION_TO_CELL_PERIPHERY	1.62	0.006	0.046
GO_SMOOTH_MUSCLE_CONTRACTION	1.62	0.009	0.046
GO_TEMPERATURE_HOMEOSTASIS	1.62	0.009	0.046
GO_MYD88_DEPENDENT_TOLL_LIKE_RECEPTOR_SIGNALING_PATHWAY	1.62	0.023	0.046
GO_PEPTIDE_CROSS_LINKING	1.62	0.015	0.047
GO_NEGATIVE_REGULATION_OF_TISSUE_REMODELING	1.62	0.011	0.047
GO_POSITIVE_REGULATION_OF_MYELOID_CELL_DIFFERENTIATION	1.62	0.022	0.047
GO_SECONDARY_METABOLIC_PROCESS	1.62	0.002	0.047
GO_MICROVILLUS_ORGANIZATION	1.62	0.023	0.047
GO_POSITIVE_REGULATION_OF_ION_TRANSMEMBRANE_TRANSPORT	1.62	0	0.047
GO_HORMONE_CATABOLIC_PROCESS	1.62	0.013	0.047
GO_POSITIVE_REGULATION_OF_BINDING	1.62	0.017	0.047
GO_REGULATION_OF_CELL_MORPHOGENESIS_INVOLVED_IN_DIFFERENTIATION	1.62	0.017	0.047
GO_MITOCHONDRIAL_DEPOLARIZATION	1.62	0.022	0.047
GO_NEGATIVE_REGULATION_OF_INFLAMMATORY_RESPONSE	1.62	0.004	0.047
GO_CELL_CELL_ADHESION_VIA_PLASMA_MEMBRANE_ADHESION_MOLECULES	1.62	0.013	0.047
GO_INORGANIC_ION_IMPORT_ACROSS_PLASMA_MEMBRANE	1.62	0.002	0.047
GO_AGING	1.62	0.004	0.047
GO_CELLULAR_COMPONENT_MAINTENANCE	1.62	0.009	0.047
GO_REGULATION_OF_VASCULAR_PERMEABILITY	1.62	0.017	0.047
GO_TRANSMEMBRANE_RECEPTOR_PROTEIN_SERINE_THREONINE_KINASE_SIGNALING_PATHWAY	1.62	0.015	0.048
GO_RENAL_SYSTEM_PROCESS_INVOLVED_IN_REGULATION_OF_BLOOD_VOLUME	1.62	0.019	0.048
GO_PRESYNAPSE_ORGANIZATION	1.62	0.018	0.048
GO_HYDROGEN_PEROXIDE_CATABOLIC_PROCESS	1.62	0.015	0.048
GO_REGULATION_OF_ACTOMYOSIN_STRUCTURE_ORGANIZATION	1.61	0.006	0.048
GO_EXOCYTIC_PROCESS	1.61	0.017	0.048
GO_NEGATIVE_REGULATION_OF_IMMUNE_SYSTEM_PROCESS	1.61	0.009	0.048
GO_POSITIVE_REGULATION_OF_T_CELL_MEDIATED_CYTOTOXICITY	1.61	0.028	0.048
GO_CALCIUM_MEDIATED_SIGNALING	1.61	0.004	0.048
GO_NEGATIVE_REGULATION_OF_T_CELL_APOPTOTIC_PROCESS	1.61	0.021	0.048
GO_REGULATION_OF_PEPTIDYL_SERINE_PHOSPHORYLATION	1.61	0.015	0.048
GO_HEAD_MORPHOGENESIS	1.61	0.029	0.048
GO_INTERLEUKIN_2_PRODUCTION	1.61	0.009	0.048
GO_REGULATION_OF_ANIMAL_ORGAN_FORMATION	1.61	0.011	0.048
GO_REGULATION_OF_OXIDATIVE_STRESS_INDUCED_INTRINSIC_APOPTOTIC_SIGNALING_PATHWAY	1.61	0.03	0.048
GO_COFACTOR_CATABOLIC_PROCESS	1.61	0.011	0.048
GO_BILE_ACID_METABOLIC_PROCESS	1.61	0.011	0.048
GO_IRON_ION_TRANSMEMBRANE_TRANSPORT	1.61	0.028	0.049
GO_REGULATION_OF_LIPID_STORAGE	1.61	0.015	0.049
GO_GLUCOCORTICOID_METABOLIC_PROCESS	1.61	0.011	0.049
GO_UDP_N_ACETYLGLUCOSAMINE_METABOLIC_PROCESS	1.61	0.028	0.049
GO_METANEPHRIC_RENAL_VESICLE_MORPHOGENESIS	1.61	0.016	0.049
GO_RESPONSE_TO_OXYGEN_LEVELS	1.61	0.008	0.049
GO_REGULATION_OF_VESICLE_FUSION	1.61	0.016	0.049
GO_REGULATION_OF_SYNAPSE_ASSEMBLY	1.61	0.011	0.049
GO_CELLULAR_RESPONSE_TO_PH	1.61	0.013	0.049
GO_PULMONARY_VALVE_DEVELOPMENT	1.61	0.034	0.049
GO_ANIMAL_ORGAN_REGENERATION	1.61	0.015	0.049
GO_POSITIVE_REGULATION_OF_HORMONE_SECRETION	1.61	0.004	0.05
GO_TUMOR_NECROSIS_FACTOR_SECRETION	1.61	0.044	0.05
GO_ORGANELLE_FUSION	1.61	0.011	0.05
GO_POSITIVE_REGULATION_OF_NEUROTRANSMITTER_TRANSPORT	1.61	0.021	0.05
GO_REPRODUCTIVE_SYSTEM_DEVELOPMENT	1.61	0.011	0.05
GO_REGULATION_OF_T_CELL_RECEPTOR_SIGNALING_PATHWAY	1.61	0.017	0.05
GO_ENDOTHELIAL_CELL_DEVELOPMENT	1.61	0.028	0.05
GO_NEUTROPHIL_MIGRATION	1.61	0.013	0.05
GO_CELLULAR_RESPONSE_TO_REACTIVE_OXYGEN_SPECIES	1.61	0.017	0.05
GO_NEGATIVE_REGULATION_OF_FATTY_ACID_BIOSYNTHETIC_PROCESS	1.61	0.009	0.05
GO_REGULATION_OF_INTERLEUKIN_1_SECRETION	1.61	0.027	0.05
GO_ANIMAL_ORGAN_FORMATION	1.61	0.006	0.05
GO_POSITIVE_REGULATION_OF_PEPTIDYL_THREONINE_PHOSPHORYLATION	1.61	0.018	0.05
GO_MATERNAL_PROCESS_INVOLVED_IN_FEMALE_PREGNANCY	1.61	0.011	0.05
GO_REGULATION_OF_AMYLOID_BETA_CLEARANCE	1.61	0.023	0.05
GO_DRUG_TRANSMEMBRANE_TRANSPORT	1.61	0.008	0.05
GO_SENSORY_SYSTEM_DEVELOPMENT	1.6	0.002	0.051
GO_RESPONSE_TO_HYDROGEN_PEROXIDE	1.6	0.021	0.051
GO_REGULATION_OF_RENAL_SYSTEM_PROCESS	1.6	0.017	0.051
GO_REGULATION_OF_ANION_TRANSMEMBRANE_TRANSPORT	1.6	0.006	0.051
GO_REGULATION_OF_LIPID_CATABOLIC_PROCESS	1.6	0.009	0.051
GO_STEROID_HORMONE_BIOSYNTHETIC_PROCESS	1.6	0.009	0.052
GO_TRIGLYCERIDE_CATABOLIC_PROCESS	1.6	0.024	0.052
GO_REGULATION_OF_ENDOCRINE_PROCESS	1.6	0.006	0.052
GO_GLIOGENESIS	1.6	0.01	0.052
GO_AMYLOID_PRECURSOR_PROTEIN_METABOLIC_PROCESS	1.6	0.021	0.052
GO_NEGATIVE_REGULATION_OF_CELL_CELL_ADHESION	1.6	0.011	0.052
GO_ENERGY_HOMEOSTASIS	1.6	0.017	0.052
GO_PROTEIN_TARGETING_TO_LYSOSOME	1.6	0.043	0.052
GO_CELLULAR_RESPONSE_TO_INORGANIC_SUBSTANCE	1.6	0	0.052
GO_NEGATIVE_REGULATION_OF_BONE_REMODELING	1.6	0.023	0.052
GO_POSITIVE_REGULATION_OF_BONE_MINERALIZATION	1.6	0.017	0.052
GO_REGULATION_OF_STEROID_BIOSYNTHETIC_PROCESS	1.6	0.025	0.053
GO_COCHLEA_DEVELOPMENT	1.6	0.009	0.053
GO_MYOTUBE_DIFFERENTIATION	1.6	0.009	0.053
GO_CELLULAR_RESPONSE_TO_EXTRACELLULAR_STIMULUS	1.6	0.013	0.053
GO_REGULATION_OF_RESPONSE_TO_OXIDATIVE_STRESS	1.6	0.03	0.053
GO_POSITIVE_REGULATION_OF_CELL_MIGRATION_INVOLVED_IN_SPROUTING_ANGIOGENESIS	1.6	0.035	0.053
GO_POSITIVE_REGULATION_OF_ADAPTIVE_IMMUNE_RESPONSE	1.6	0.011	0.053
GO_SECOND_MESSENGER_MEDIATED_SIGNALING	1.6	0	0.053
GO_FOREBRAIN_NEURON_DIFFERENTIATION	1.6	0.006	0.053
GO_SYNAPSE_ASSEMBLY	1.6	0.013	0.053
GO_NEGATIVE_REGULATION_OF_SIGNAL_TRANSDUCTION_BY_P53_CLASS_MEDIATOR	1.6	0.035	0.053
GO_REGULATION_OF_AXONOGENESIS	1.6	0.017	0.053
GO_POLYSACCHARIDE_CATABOLIC_PROCESS	1.6	0.017	0.053
GO_REGULATION_OF_GONAD_DEVELOPMENT	1.6	0.013	0.053
GO_CALCIUM_ION_TRANSMEMBRANE_IMPORT_INTO_CYTOSOL	1.6	0.002	0.053
GO_POSITIVE_REGULATION_OF_NUCLEOTIDE_METABOLIC_PROCESS	1.6	0.013	0.053
GO_CARDIAC_MUSCLE_CELL_ACTION_POTENTIAL_INVOLVED_IN_CONTRACTION	1.59	0.015	0.053
GO_POSITIVE_REGULATION_OF_RESPONSE_TO_DRUG	1.59	0.009	0.053
GO_REGULATION_OF_ACTIN_FILAMENT_BUNDLE_ASSEMBLY	1.59	0.013	0.053
GO_POSITIVE_REGULATION_OF_PROTEIN_CATABOLIC_PROCESS	1.59	0.017	0.054
GO_ESTROGEN_METABOLIC_PROCESS	1.59	0.026	0.054
GO_ACTIN_FILAMENT_ORGANIZATION	1.59	0.015	0.054
GO_RESPONSE_TO_TUMOR_NECROSIS_FACTOR	1.59	0.011	0.054
GO_CORONARY_VASCULATURE_DEVELOPMENT	1.59	0.027	0.054
GO_HOMOPHILIC_CELL_ADHESION_VIA_PLASMA_MEMBRANE_ADHESION_MOLECULES	1.59	0.024	0.054
GO_BODY_MORPHOGENESIS	1.59	0.028	0.054
GO_MHC_CLASS_II_BIOSYNTHETIC_PROCESS	1.59	0.021	0.055
GO_CELL_CELL_JUNCTION_ORGANIZATION	1.59	0.03	0.055
GO_RESPONSE_TO_RETINOIC_ACID	1.59	0.009	0.055
GO_CELLULAR_BIOGENIC_AMINE_METABOLIC_PROCESS	1.59	0.01	0.055
GO_REGULATION_OF_CYTOKINE_SECRETION_INVOLVED_IN_IMMUNE_RESPONSE	1.59	0.024	0.055
GO_CORTICOSTEROID_HORMONE_SECRETION	1.59	0.022	0.055
GO_VESICLE_ORGANIZATION	1.59	0.026	0.055
GO_NUCLEOSIDE_CATABOLIC_PROCESS	1.59	0.031	0.055
GO_MYELOID_DENDRITIC_CELL_ACTIVATION	1.59	0.042	0.055
GO_NEGATIVE_REGULATION_OF_CELL_SUBSTRATE_ADHESION	1.59	0.028	0.056
GO_INORGANIC_ANION_TRANSMEMBRANE_TRANSPORT	1.59	0.006	0.056
GO_ZINC_ION_TRANSPORT	1.59	0.014	0.056
GO_SEROTONIN_TRANSPORT	1.59	0.013	0.056
GO_REGULATION_OF_ORGANIC_ACID_TRANSPORT	1.59	0.009	0.056
GO_REVERSE_CHOLESTEROL_TRANSPORT	1.59	0.028	0.056
GO_SIGNAL_TRANSDUCTION_INVOLVED_IN_REGULATION_OF_GENE_EXPRESSION	1.59	0.014	0.056
GO_CELLULAR_RESPONSE_TO_VITAMIN_D	1.59	0.032	0.056
GO_METANEPHRIC_MESENCHYME_DEVELOPMENT	1.59	0.028	0.056
GO_NEGATIVE_REGULATION_OF_CELLULAR_RESPONSE_TO_TRANSFORMING_GROWTH_FACTOR_BETA_STIMULUS	1.59	0.013	0.056
GO_ENDOCRINE_PROCESS	1.59	0.002	0.056
GO_NEGATIVE_REGULATION_OF_ALCOHOL_BIOSYNTHETIC_PROCESS	1.59	0.032	0.056
GO_RESPONSE_TO_STEROID_HORMONE	1.59	0.015	0.056
GO_CARDIAC_SEPTUM_MORPHOGENESIS	1.59	0.024	0.056
GO_CELL_SURFACE_RECEPTOR_SIGNALING_PATHWAY_INVOLVED_IN_HEART_DEVELOPMENT	1.59	0.031	0.056
GO_VENTRICULAR_CARDIAC_MUSCLE_CELL_ACTION_POTENTIAL	1.59	0.015	0.056
GO_PHENOL_CONTAINING_COMPOUND_BIOSYNTHETIC_PROCESS	1.59	0.012	0.056
GO_NEGATIVE_REGULATION_OF_IMMUNE_RESPONSE	1.59	0.025	0.056
GO_ESTABLISHMENT_OR_MAINTENANCE_OF_CYTOSKELETON_POLARITY	1.59	0.034	0.056
GO_UROGENITAL_SYSTEM_DEVELOPMENT	1.58	0.012	0.056
GO_PYRIDINE_NUCLEOTIDE_METABOLIC_PROCESS	1.58	0.015	0.056
GO_REGULATION_OF_INTRINSIC_APOPTOTIC_SIGNALING_PATHWAY	1.58	0.016	0.056
GO_KERATINOCYTE_DIFFERENTIATION	1.58	0	0.056
GO_REPLACEMENT_OSSIFICATION	1.58	0.031	0.056
GO_NEGATIVE_REGULATION_OF_BLOOD_CIRCULATION	1.58	0.026	0.056
GO_RETINOIC_ACID_METABOLIC_PROCESS	1.58	0.017	0.056
GO_KERATINOCYTE_PROLIFERATION	1.58	0.029	0.056
GO_CELLULAR_RESPONSE_TO_PEPTIDE_HORMONE_STIMULUS	1.58	0.026	0.056
GO_ODONTOGENESIS_OF_DENTIN_CONTAINING_TOOTH	1.58	0.006	0.056
GO_PYRIMIDINE_NUCLEOSIDE_CATABOLIC_PROCESS	1.58	0.035	0.056
GO_REGULATION_OF_EPIDERMAL_GROWTH_FACTOR_ACTIVATED_RECEPTOR_ACTIVITY	1.58	0.033	0.056
GO_POSITIVE_REGULATION_OF_LAMELLIPODIUM_ORGANIZATION	1.58	0.031	0.057
GO_REGULATION_OF_FIBROBLAST_MIGRATION	1.58	0.03	0.057
GO_GLYCEROPHOSPHOLIPID_CATABOLIC_PROCESS	1.58	0.006	0.057
GO_PHOSPHATIDYLSERINE_METABOLIC_PROCESS	1.58	0.019	0.057
GO_POSITIVE_REGULATION_OF_SMALL_GTPASE_MEDIATED_SIGNAL_TRANSDUCTION	1.58	0.021	0.057
GO_PURINERGIC_RECEPTOR_SIGNALING_PATHWAY	1.58	0.019	0.057
GO_NEGATIVE_REGULATION_OF_INTERLEUKIN_17_PRODUCTION	1.58	0.037	0.057
GO_PROTEIN_LOCALIZATION_TO_CELL_PERIPHERY	1.58	0.011	0.057
GO_REGULATION_OF_RECEPTOR_LOCALIZATION_TO_SYNAPSE	1.58	0.028	0.057
GO_ENDOTHELIUM_DEVELOPMENT	1.58	0.033	0.057
GO_PROTEIN_HOMOTRIMERIZATION	1.58	0.017	0.057
GO_REGULATION_OF_RESPIRATORY_BURST	1.58	0.013	0.057
GO_RESPONSE_TO_PEPTIDE_HORMONE	1.58	0.015	0.057
GO_REGULATION_OF_SYSTEMIC_ARTERIAL_BLOOD_PRESSURE	1.58	0.007	0.057
GO_NEGATIVE_REGULATION_OF_MULTI_ORGANISM_PROCESS	1.58	0.034	0.057
GO_CELL_MIGRATION_INVOLVED_IN_HEART_DEVELOPMENT	1.58	0.037	0.057
GO_POSITIVE_REGULATION_OF_INSULIN_SECRETION	1.58	0.002	0.058
GO_POSITIVE_REGULATION_OF_VACUOLE_ORGANIZATION	1.58	0.049	0.058
GO_REGULATION_OF_HORMONE_BIOSYNTHETIC_PROCESS	1.58	0.038	0.058
GO_ANDROGEN_METABOLIC_PROCESS	1.58	0.015	0.058
GO_POSITIVE_REGULATION_OF_CELLULAR_PROTEIN_CATABOLIC_PROCESS	1.58	0.019	0.059
GO_EPIDERMAL_CELL_DIFFERENTIATION	1.58	0	0.059
GO_RESPONSE_TO_BMP	1.58	0.015	0.059
GO_RESPONSE_TO_TUMOR_CELL	1.58	0.034	0.059
GO_INORGANIC_ANION_TRANSPORT	1.57	0.004	0.059
GO_ENDOCRINE_HORMONE_SECRETION	1.57	0.011	0.059
GO_CYTOKINE_PRODUCTION_INVOLVED_IN_INFLAMMATORY_RESPONSE	1.57	0.026	0.059
GO_WATER_HOMEOSTASIS	1.57	0.018	0.059
GO_MYELOID_CELL_DIFFERENTIATION	1.57	0.028	0.059
GO_MULTIVESICULAR_BODY_SORTING_PATHWAY	1.57	0.045	0.059
GO_POSITIVE_REGULATION_OF_RECEPTOR_SIGNALING_PATHWAY_VIA_STAT	1.57	0.017	0.059
GO_PROTEIN_HOMOTETRAMERIZATION	1.57	0.004	0.059
GO_POSITIVE_REGULATION_OF_FERTILIZATION	1.57	0.03	0.06
GO_REGULATION_OF_VACUOLE_ORGANIZATION	1.57	0.047	0.06
GO_PLACENTA_DEVELOPMENT	1.57	0.013	0.06
GO_REGULATION_OF_REGULATED_SECRETORY_PATHWAY	1.57	0.015	0.06
GO_RESPONSE_TO_INTERLEUKIN_1	1.57	0.03	0.06
GO_REGULATION_OF_RECEPTOR_INTERNALIZATION	1.57	0.017	0.06
GO_G_PROTEIN_COUPLED_PURINERGIC_RECEPTOR_SIGNALING_PATHWAY	1.57	0.027	0.06
GO_DETECTION_OF_STIMULUS_INVOLVED_IN_SENSORY_PERCEPTION_OF_PAIN	1.57	0.03	0.06
GO_REGULATION_OF_PLATELET_AGGREGATION	1.57	0.029	0.06
GO_REGULATION_OF_PEPTIDYL_THREONINE_PHOSPHORYLATION	1.57	0.017	0.06
GO_GASTRIC_ACID_SECRETION	1.57	0.016	0.06
GO_POSITIVE_REGULATION_OF_TRANSCRIPTION_REGULATORY_REGION_DNA_BINDING	1.57	0.02	0.06
GO_REGULATION_OF_FATTY_ACID_METABOLIC_PROCESS	1.57	0.013	0.06
GO_RESPONSE_TO_ZINC_ION	1.57	0.004	0.06
GO_REGULATION_OF_DIGESTIVE_SYSTEM_PROCESS	1.57	0.01	0.06
GO_LAMELLIPODIUM_ORGANIZATION	1.57	0.036	0.06
GO_GLIAL_CELL_DEVELOPMENT	1.57	0.016	0.06
GO_PLASMA_MEMBRANE_PHOSPHOLIPID_SCRAMBLING	1.57	0.028	0.06
GO_POSITIVE_REGULATION_OF_CALCIUM_MEDIATED_SIGNALING	1.57	0.01	0.06
GO_CALCIUM_ION_REGULATED_EXOCYTOSIS	1.57	0.009	0.061
GO_WALKING_BEHAVIOR	1.57	0.013	0.061
GO_POSITIVE_REGULATION_OF_TUMOR_NECROSIS_FACTOR_SECRETION	1.57	0.037	0.061
GO_CELLULAR_RESPONSE_TO_AMMONIUM_ION	1.57	0.008	0.061
GO_REGULATION_OF_HEART_RATE_BY_CARDIAC_CONDUCTION	1.57	0.013	0.061
GO_POSITIVE_REGULATION_OF_ENDOTHELIAL_CELL_CHEMOTAXIS	1.57	0.021	0.061
GO_KIDNEY_MESENCHYME_DEVELOPMENT	1.57	0.029	0.061
GO_EMBRYO_IMPLANTATION	1.57	0.011	0.061
GO_NEGATIVE_REGULATION_OF_INNATE_IMMUNE_RESPONSE	1.57	0.04	0.061
GO_REGULATION_OF_MEMBRANE_LIPID_DISTRIBUTION	1.57	0.029	0.062
GO_REGULATION_OF_TRANSCRIPTION_REGULATORY_REGION_DNA_BINDING	1.57	0.011	0.062
GO_NEUTROPHIL_HOMEOSTASIS	1.57	0.033	0.062
GO_SMOOTH_MUSCLE_CELL_DIFFERENTIATION	1.56	0.026	0.062
GO_NEGATIVE_REGULATION_OF_ION_TRANSPORT	1.56	0.004	0.062
GO_NEURON_DEATH	1.56	0.019	0.062
GO_ENDOCARDIAL_CUSHION_DEVELOPMENT	1.56	0.034	0.062
GO_CELL_CELL_ADHESION_MEDIATED_BY_INTEGRIN	1.56	0.035	0.062
GO_REGULATION_OF_MESONEPHROS_DEVELOPMENT	1.56	0.028	0.062
GO_ERBB_SIGNALING_PATHWAY	1.56	0.03	0.062
GO_LIPID_TRANSLOCATION	1.56	0.031	0.062
GO_VIRAL_LIFE_CYCLE	1.56	0.036	0.062
GO_PROTEIN_O_LINKED_GLYCOSYLATION	1.56	0.017	0.062
GO_REGULATION_OF_T_CELL_MEDIATED_CYTOTOXICITY	1.56	0.036	0.062
GO_POSITIVE_REGULATION_OF_SYNAPSE_ASSEMBLY	1.56	0.018	0.062
GO_GOLGI_TO_PLASMA_MEMBRANE_PROTEIN_TRANSPORT	1.56	0.032	0.062
GO_HEART_FORMATION	1.56	0.032	0.063
GO_SECONDARY_PALATE_DEVELOPMENT	1.56	0.022	0.063
GO_REGULATION_OF_DOPAMINE_SECRETION	1.56	0.017	0.063
GO_NEGATIVE_REGULATION_OF_INTERLEUKIN_2_PRODUCTION	1.56	0.038	0.063
GO_REGULATION_OF_PROTEIN_TARGETING_TO_MEMBRANE	1.56	0.015	0.064
GO_SEX_DIFFERENTIATION	1.56	0.01	0.064
GO_KILLING_OF_CELLS_OF_OTHER_ORGANISM	1.56	0.035	0.064
GO_REGULATION_OF_LEUKOCYTE_APOPTOTIC_PROCESS	1.56	0.013	0.064
GO_POSITIVE_REGULATION_OF_GLYCOLYTIC_PROCESS	1.56	0.021	0.064
GO_INTRACELLULAR_LIPID_TRANSPORT	1.56	0.032	0.064
GO_EPITHELIAL_TUBE_MORPHOGENESIS	1.56	0.015	0.064
GO_INTERLEUKIN_17_PRODUCTION	1.56	0.033	0.064
GO_REGULATION_OF_CELL_PROJECTION_ASSEMBLY	1.56	0.024	0.064
GO_SECONDARY_METABOLITE_BIOSYNTHETIC_PROCESS	1.56	0.02	0.064
GO_NEGATIVE_REGULATION_OF_MUSCLE_CONTRACTION	1.56	0.038	0.064
GO_SYMPATHETIC_NERVOUS_SYSTEM_DEVELOPMENT	1.56	0.035	0.064
GO_NEGATIVE_REGULATION_OF_DEFENSE_RESPONSE	1.56	0.018	0.064
GO_KERATINOCYTE_MIGRATION	1.56	0.03	0.064
GO_AMINE_METABOLIC_PROCESS	1.56	0.018	0.064
GO_POSITIVE_REGULATION_OF_HEART_RATE	1.56	0.02	0.064
GO_MEMBRANE_INVAGINATION	1.56	0.033	0.064
GO_NEURON_PROJECTION_EXTENSION	1.56	0.03	0.064
GO_CELLULAR_RESPONSE_TO_EXTERNAL_STIMULUS	1.56	0.028	0.065
GO_AUTOPHAGY_OF_MITOCHONDRION	1.56	0.035	0.065
GO_GLYCOSIDE_METABOLIC_PROCESS	1.55	0.04	0.065
GO_REGULATION_OF_NERVOUS_SYSTEM_PROCESS	1.55	0.017	0.065
GO_NEGATIVE_REGULATION_OF_TRANSMEMBRANE_TRANSPORT	1.55	0.011	0.065
GO_MORPHOGENESIS_OF_AN_EPITHELIAL_SHEET	1.55	0.024	0.065
GO_EPIDERMAL_GROWTH_FACTOR_RECEPTOR_SIGNALING_PATHWAY	1.55	0.037	0.065
GO_PYRIMIDINE_NUCLEOSIDE_METABOLIC_PROCESS	1.55	0.037	0.065
GO_EMBRYONIC_DIGESTIVE_TRACT_DEVELOPMENT	1.55	0.029	0.065
GO_REGULATION_OF_THE_FORCE_OF_HEART_CONTRACTION	1.55	0.023	0.065
GO_SMOOTH_MUSCLE_CELL_APOPTOTIC_PROCESS	1.55	0.031	0.065
GO_SYNAPTIC_VESICLE_PRIMING	1.55	0.033	0.066
GO_HIGH_DENSITY_LIPOPROTEIN_PARTICLE_REMODELING	1.55	0.027	0.066
GO_POSITIVE_REGULATION_OF_GROWTH	1.55	0.013	0.067
GO_EPITHELIAL_CELL_DEVELOPMENT	1.55	0.03	0.067
GO_MATERNAL_PLACENTA_DEVELOPMENT	1.55	0.03	0.067
GO_POSITIVE_REGULATION_OF_MESONEPHROS_DEVELOPMENT	1.55	0.041	0.067
GO_T_CELL_APOPTOTIC_PROCESS	1.55	0.038	0.067
GO_CYTOSOLIC_CALCIUM_ION_TRANSPORT	1.55	0.009	0.067
GO_MICROVILLUS_ASSEMBLY	1.55	0.049	0.068
GO_NEURON_APOPTOTIC_PROCESS	1.55	0.011	0.068
GO_REGULATION_OF_NIK_NF_KAPPAB_SIGNALING	1.55	0.033	0.068
GO_POSITIVE_REGULATION_OF_CYTOSOLIC_CALCIUM_ION_CONCENTRATION_INVOLVED_IN_PHOSPHOLIPASE_C_ACTIVATING_G_PROTEIN_COUPLED_SIGNALING_PATHWAY	1.55	0.032	0.068
GO_SENSORY_PERCEPTION_OF_MECHANICAL_STIMULUS	1.55	0	0.068
GO_ANTIGEN_PROCESSING_AND_PRESENTATION_OF_PEPTIDE_ANTIGEN	1.55	0.043	0.068
GO_GLYCOPROTEIN_BIOSYNTHETIC_PROCESS	1.55	0.017	0.068
GO_INTERLEUKIN_2_BIOSYNTHETIC_PROCESS	1.54	0.046	0.068
GO_RESPONSE_TO_COPPER_ION	1.54	0	0.068
GO_MONOVALENT_INORGANIC_ANION_HOMEOSTASIS	1.54	0.017	0.068
GO_NEGATIVE_REGULATION_OF_AMYLOID_PRECURSOR_PROTEIN_CATABOLIC_PROCESS	1.54	0.037	0.068
GO_POSITIVE_REGULATION_OF_CELL_CELL_ADHESION	1.54	0.028	0.068
GO_MALE_GENITALIA_DEVELOPMENT	1.54	0.025	0.069
GO_CELLULAR_EXTRAVASATION	1.54	0.044	0.069
GO_REGULATION_OF_REPRODUCTIVE_PROCESS	1.54	0.002	0.069
GO_REGULATION_OF_CELLULAR_COMPONENT_SIZE	1.54	0.021	0.069
GO_NEGATIVE_REGULATION_OF_SYSTEMIC_ARTERIAL_BLOOD_PRESSURE	1.54	0.024	0.069
GO_C21_STEROID_HORMONE_BIOSYNTHETIC_PROCESS	1.54	0.025	0.069
GO_CELLULAR_RESPONSE_TO_RETINOIC_ACID	1.54	0.029	0.07
GO_RESPONSE_TO_ESTRADIOL	1.54	0.008	0.07
GO_REGULATION_OF_ACTIN_FILAMENT_ORGANIZATION	1.54	0.028	0.07
GO_NEGATIVE_REGULATION_OF_EPITHELIAL_TO_MESENCHYMAL_TRANSITION	1.54	0.026	0.07
GO_POSITIVE_REGULATION_OF_LEUKOCYTE_APOPTOTIC_PROCESS	1.54	0.039	0.07
GO_ENDOSOME_ORGANIZATION	1.54	0.046	0.07
GO_LAMELLIPODIUM_MORPHOGENESIS	1.54	0.048	0.07
GO_CARDIAC_SEPTUM_DEVELOPMENT	1.54	0.037	0.07
GO_NEGATIVE_REGULATION_OF_MAP_KINASE_ACTIVITY	1.54	0.039	0.07
GO_RENAL_SYSTEM_DEVELOPMENT	1.54	0.025	0.07
GO_NEGATIVE_REGULATION_OF_CELL_PROJECTION_ORGANIZATION	1.54	0.032	0.071
GO_REGULATION_OF_BINDING	1.54	0.019	0.071
GO_ORGANOPHOSPHATE_CATABOLIC_PROCESS	1.54	0.011	0.071
GO_T_HELPER_1_TYPE_IMMUNE_RESPONSE	1.54	0.029	0.071
GO_NEGATIVE_REGULATION_OF_IMMUNE_EFFECTOR_PROCESS	1.54	0.031	0.071
GO_REGULATION_OF_SMOOTH_MUSCLE_CONTRACTION	1.54	0.011	0.071
GO_REGULATION_OF_CELL_KILLING	1.54	0.031	0.071
GO_REGULATION_OF_EMBRYONIC_DEVELOPMENT	1.54	0.04	0.071
GO_POSITIVE_REGULATION_OF_PLASMA_MEMBRANE_BOUNDED_CELL_PROJECTION_ASSEMBLY	1.54	0.022	0.071
GO_SODIUM_ION_HOMEOSTASIS	1.54	0.024	0.071
GO_EPITHELIAL_CELL_FATE_COMMITMENT	1.54	0.047	0.071
GO_REGULATION_OF_CELLULAR_RESPONSE_TO_DRUG	1.54	0.021	0.071
GO_CELLULAR_DEFENSE_RESPONSE	1.54	0.041	0.071
GO_POSITIVE_REGULATION_OF_LEUKOCYTE_MEDIATED_CYTOTOXICITY	1.54	0.035	0.071
GO_INTEGRIN_ACTIVATION	1.54	0.041	0.071
GO_NUCLEOSIDE_BISPHOSPHATE_METABOLIC_PROCESS	1.54	0.015	0.071
GO_ALDITOL_METABOLIC_PROCESS	1.54	0.041	0.071
GO_FOREBRAIN_GENERATION_OF_NEURONS	1.53	0.015	0.071
GO_REGULATION_OF_SYSTEMIC_ARTERIAL_BLOOD_PRESSURE_MEDIATED_BY_A_CHEMICAL_SIGNAL	1.53	0.022	0.071
GO_SNARE_COMPLEX_ASSEMBLY	1.53	0.047	0.071
GO_MEMORY	1.53	0.015	0.071
GO_NUCLEOBASE_CONTAINING_SMALL_MOLECULE_CATABOLIC_PROCESS	1.53	0.04	0.071
GO_RESPONSE_TO_STARVATION	1.53	0.029	0.071
GO_INOSITOL_TRISPHOSPHATE_METABOLIC_PROCESS	1.53	0.033	0.072
GO_COFACTOR_TRANSPORT	1.53	0.006	0.072
GO_POSITIVE_REGULATION_OF_CHOLESTEROL_EFFLUX	1.53	0.033	0.072
GO_TERTIARY_ALCOHOL_METABOLIC_PROCESS	1.53	0.033	0.072
GO_CELLULAR_RESPONSE_TO_GLUCAGON_STIMULUS	1.53	0.022	0.072
GO_G_PROTEIN_COUPLED_RECEPTOR_INTERNALIZATION	1.53	0.037	0.072
GO_PLACENTA_BLOOD_VESSEL_DEVELOPMENT	1.53	0.048	0.072
GO_RAS_PROTEIN_SIGNAL_TRANSDUCTION	1.53	0.044	0.072
GO_NEGATIVE_REGULATION_OF_NEURON_PROJECTION_DEVELOPMENT	1.53	0.035	0.073
GO_GRANULOCYTE_MACROPHAGE_COLONY_STIMULATING_FACTOR_PRODUCTION	1.53	0.036	0.073
GO_TRABECULA_MORPHOGENESIS	1.53	0.043	0.073
GO_VESICLE_DOCKING	1.53	0.03	0.073
GO_PRODUCTION_OF_MOLECULAR_MEDIATOR_INVOLVED_IN_INFLAMMATORY_RESPONSE	1.53	0.027	0.074
GO_SIGNAL_TRANSDUCTION_INVOLVED_IN_CELLULAR_RESPONSE_TO_AMMONIUM_ION	1.53	0.015	0.074
GO_REGULATION_OF_SYSTEMIC_ARTERIAL_BLOOD_PRESSURE_BY_RENIN_ANGIOTENSIN	1.53	0.034	0.074
GO_NEGATIVE_REGULATION_OF_CELL_GROWTH	1.53	0.004	0.074
GO_GLAND_DEVELOPMENT	1.53	0.015	0.074
GO_RHO_PROTEIN_SIGNAL_TRANSDUCTION	1.53	0.045	0.074
GO_CELLULAR_CARBOHYDRATE_CATABOLIC_PROCESS	1.52	0.037	0.075
GO_NEGATIVE_REGULATION_OF_MAPK_CASCADE	1.52	0.028	0.075
GO_REGULATION_OF_NEUTROPHIL_CHEMOTAXIS	1.52	0.034	0.075
GO_REGULATION_OF_LONG_TERM_NEURONAL_SYNAPTIC_PLASTICITY	1.52	0.044	0.075
GO_POSITIVE_REGULATION_OF_CELL_ADHESION_MEDIATED_BY_INTEGRIN	1.52	0.036	0.075
GO_C21_STEROID_HORMONE_METABOLIC_PROCESS	1.52	0.032	0.075
GO_POSITIVE_REGULATION_OF_CELL_PROJECTION_ORGANIZATION	1.52	0.028	0.076
GO_RESPONSE_TO_ETHANOL	1.52	0	0.076
GO_COGNITION	1.52	0.013	0.076
GO_ANTIMICROBIAL_HUMORAL_RESPONSE	1.52	0.021	0.076
GO_ALPHA_AMINO_ACID_BIOSYNTHETIC_PROCESS	1.52	0.043	0.076
GO_NEGATIVE_REGULATION_OF_GROWTH	1.52	0.012	0.076
GO_NEGATIVE_REGULATION_OF_SIGNALING_RECEPTOR_ACTIVITY	1.52	0.023	0.077
GO_CELLULAR_AMINO_ACID_BIOSYNTHETIC_PROCESS	1.52	0.028	0.076
GO_NOTCH_SIGNALING_PATHWAY	1.52	0.039	0.077
GO_REGULATION_OF_FAT_CELL_DIFFERENTIATION	1.52	0.017	0.077
GO_REGULATION_OF_TRANSCRIPTION_INVOLVED_IN_CELL_FATE_COMMITMENT	1.52	0.021	0.077
GO_REGULATION_OF_RELEASE_OF_SEQUESTERED_CALCIUM_ION_INTO_CYTOSOL	1.52	0.009	0.077
GO_BRANCHING_INVOLVED_IN_MAMMARY_GLAND_DUCT_MORPHOGENESIS	1.52	0.039	0.077
GO_POSITIVE_REGULATION_OF_CYTOKINE_PRODUCTION_INVOLVED_IN_IMMUNE_RESPONSE	1.52	0.037	0.077
GO_EOSINOPHIL_MIGRATION	1.52	0.043	0.078
GO_REGULATION_OF_BLOOD_CIRCULATION	1.52	0.009	0.078
GO_NEGATIVE_REGULATION_OF_OSTEOCLAST_DIFFERENTIATION	1.52	0.04	0.078
GO_CELL_AGGREGATION	1.52	0.035	0.078
GO_NEGATIVE_REGULATION_OF_LIPASE_ACTIVITY	1.52	0.026	0.078
GO_NEGATIVE_REGULATION_OF_ESTABLISHMENT_OF_PROTEIN_LOCALIZATION	1.52	0.011	0.078
GO_PURINE_CONTAINING_COMPOUND_CATABOLIC_PROCESS	1.52	0.022	0.078
GO_REGULATION_OF_TRANSPORTER_ACTIVITY	1.52	0.002	0.078
GO_RESPONSE_TO_MAGNESIUM_ION	1.52	0.04	0.078
GO_CORNIFICATION	1.52	0.025	0.078
GO_DEVELOPMENTAL_GROWTH_INVOLVED_IN_MORPHOGENESIS	1.51	0.042	0.079
GO_REGULATION_OF_MEMBRANE_DEPOLARIZATION	1.51	0.008	0.079
GO_CELLULAR_RESPONSE_TO_DEXAMETHASONE_STIMULUS	1.51	0.041	0.079
GO_POSITIVE_REGULATION_OF_OXIDOREDUCTASE_ACTIVITY	1.51	0.019	0.079
GO_LEUKOCYTE_CELL_CELL_ADHESION	1.51	0.041	0.079
GO_CELL_GROWTH	1.51	0.017	0.079
GO_REGULATION_OF_MAP_KINASE_ACTIVITY	1.51	0.038	0.079
GO_RESPONSE_TO_ACIDIC_PH	1.51	0.048	0.079
GO_NERVE_DEVELOPMENT	1.51	0.022	0.08
GO_RESPONSE_TO_ALCOHOL	1.51	0.015	0.08
GO_NEGATIVE_REGULATION_OF_OSSIFICATION	1.51	0.035	0.08
GO_REGULATION_OF_ACTIN_CYTOSKELETON_REORGANIZATION	1.51	0.035	0.08
GO_RENAL_SODIUM_EXCRETION	1.51	0.041	0.08
GO_NEGATIVE_REGULATION_OF_LEUKOCYTE_CELL_CELL_ADHESION	1.51	0.034	0.081
GO_POSITIVE_REGULATION_OF_NEURON_PROJECTION_DEVELOPMENT	1.51	0.038	0.081
GO_SYNAPTIC_VESICLE_EXOCYTOSIS	1.51	0.041	0.081
GO_ASPARTATE_FAMILY_AMINO_ACID_METABOLIC_PROCESS	1.51	0.037	0.081
GO_POSITIVE_REGULATION_OF_RHO_PROTEIN_SIGNAL_TRANSDUCTION	1.51	0.046	0.081
GO_REGULATION_OF_MORPHOGENESIS_OF_A_BRANCHING_STRUCTURE	1.51	0.029	0.082
GO_CELLULAR_ALDEHYDE_METABOLIC_PROCESS	1.51	0.024	0.082
GO_REGULATION_OF_CALCIUM_MEDIATED_SIGNALING	1.51	0.011	0.082
GO_PYRIDINE_CONTAINING_COMPOUND_METABOLIC_PROCESS	1.51	0.034	0.082
GO_MAMMARY_GLAND_MORPHOGENESIS	1.51	0.017	0.082
GO_ORGAN_GROWTH	1.51	0.02	0.082
GO_REGULATION_OF_SYNAPTIC_TRANSMISSION_GLUTAMATERGIC	1.51	0.02	0.082
GO_REGULATION_OF_MYOTUBE_DIFFERENTIATION	1.51	0.035	0.082
GO_POSITIVE_REGULATION_OF_CARBOHYDRATE_METABOLIC_PROCESS	1.51	0.03	0.082
GO_ESTABLISHMENT_OF_PROTEIN_LOCALIZATION_TO_PLASMA_MEMBRANE	1.5	0.048	0.082
GO_DETECTION_OF_TEMPERATURE_STIMULUS	1.5	0.028	0.082
GO_NEGATIVE_REGULATION_OF_MYELOID_LEUKOCYTE_DIFFERENTIATION	1.5	0.025	0.082
GO_MEMBRANE_DEPOLARIZATION	1.5	0.009	0.083
GO_PHOSPHATIDYLCHOLINE_METABOLIC_PROCESS	1.5	0.002	0.083
GO_MAMMARY_GLAND_EPITHELIUM_DEVELOPMENT	1.5	0.025	0.083
GO_REGULATION_OF_SYSTEMIC_ARTERIAL_BLOOD_PRESSURE_BY_HORMONE	1.5	0.034	0.083
GO_REGULATION_OF_CATION_CHANNEL_ACTIVITY	1.5	0.013	0.083
GO_LOCALIZATION_WITHIN_MEMBRANE	1.5	0.031	0.083
GO_POSITIVE_REGULATION_OF_KIDNEY_DEVELOPMENT	1.5	0.032	0.083
GO_REGULATION_OF_NEUROTRANSMITTER_TRANSPORT	1.5	0.033	0.083
GO_LEUKOCYTE_APOPTOTIC_PROCESS	1.5	0.034	0.083
GO_ACTIN_FILAMENT_POLYMERIZATION	1.5	0.029	0.083
GO_POSITIVE_REGULATION_OF_TYROSINE_PHOSPHORYLATION_OF_STAT_PROTEIN	1.5	0.023	0.083
GO_RENAL_VESICLE_DEVELOPMENT	1.5	0.04	0.083
GO_REGULATION_OF_NEURON_PROJECTION_DEVELOPMENT	1.5	0.04	0.083
GO_EYE_MORPHOGENESIS	1.5	0.034	0.083
GO_RESPONSE_TO_ALKALOID	1.5	0.018	0.083
GO_POSITIVE_REGULATION_OF_RELEASE_OF_CYTOCHROME_C_FROM_MITOCHONDRIA	1.5	0.022	0.083
GO_SIGNAL_RELEASE	1.5	0.006	0.083
GO_POSITIVE_REGULATION_OF_SYNAPTIC_TRANSMISSION	1.5	0.023	0.084
GO_POSITIVE_REGULATION_OF_CATION_CHANNEL_ACTIVITY	1.5	0.017	0.084
GO_BILE_ACID_BIOSYNTHETIC_PROCESS	1.5	0.043	0.084
GO_SYNAPTIC_TRANSMISSION_GLUTAMATERGIC	1.5	0.019	0.084
GO_EMBRYONIC_SKELETAL_SYSTEM_MORPHOGENESIS	1.5	0.023	0.084
GO_AMMONIUM_TRANSMEMBRANE_TRANSPORT	1.5	0.023	0.084
GO_DIGESTIVE_SYSTEM_DEVELOPMENT	1.5	0.035	0.084
GO_ACTIN_POLYMERIZATION_OR_DEPOLYMERIZATION	1.5	0.039	0.084
GO_NEGATIVE_REGULATION_OF_RESPONSE_TO_CYTOKINE_STIMULUS	1.5	0.026	0.084
GO_GLUCOCORTICOID_BIOSYNTHETIC_PROCESS	1.5	0.048	0.084
GO_REGULATION_OF_CARDIAC_MUSCLE_CELL_MEMBRANE_REPOLARIZATION	1.5	0.049	0.084
GO_CELLULAR_MODIFIED_AMINO_ACID_BIOSYNTHETIC_PROCESS	1.5	0.038	0.085
GO_REGULATION_OF_LEUKOCYTE_DIFFERENTIATION	1.5	0.039	0.085
GO_NEPHRON_DEVELOPMENT	1.5	0.042	0.085
GO_POSITIVE_REGULATION_OF_PROTEIN_LOCALIZATION_TO_MEMBRANE	1.5	0.02	0.085
GO_RESPONSE_TO_GROWTH_HORMONE	1.49	0.036	0.085
GO_POSITIVE_REGULATION_OF_ATP_METABOLIC_PROCESS	1.49	0.021	0.085
GO_NEGATIVE_REGULATION_OF_VIRAL_LIFE_CYCLE	1.49	0.047	0.085
GO_REGULATION_OF_SYNCYTIUM_FORMATION_BY_PLASMA_MEMBRANE_FUSION	1.49	0.038	0.086
GO_RENAL_SYSTEM_PROCESS_INVOLVED_IN_REGULATION_OF_SYSTEMIC_ARTERIAL_BLOOD_PRESSURE	1.49	0.029	0.086
GO_RESPIRATORY_SYSTEM_PROCESS	1.49	0.031	0.086
GO_NEGATIVE_REGULATION_OF_INTRINSIC_APOPTOTIC_SIGNALING_PATHWAY_IN_RESPONSE_TO_DNA_DAMAGE	1.49	0.047	0.087
GO_CATECHOLAMINE_SECRETION	1.49	0.026	0.087
GO_RESPONSE_TO_OSMOTIC_STRESS	1.49	0.019	0.087
GO_RENAL_TUBULE_DEVELOPMENT	1.49	0.027	0.087
GO_GLIAL_CELL_DIFFERENTIATION	1.49	0.03	0.087
GO_REGULATION_OF_CELL_FATE_COMMITMENT	1.49	0.034	0.087
GO_EXPLORATION_BEHAVIOR	1.49	0.019	0.087
GO_MAINTENANCE_OF_PROTEIN_LOCATION	1.49	0.035	0.088
GO_G_PROTEIN_COUPLED_RECEPTOR_SIGNALING_PATHWAY_COUPLED_TO_CYCLIC_NUCLEOTIDE_SECOND_MESSENGER	1.49	0.022	0.088
GO_ALPHA_AMINO_ACID_METABOLIC_PROCESS	1.49	0.018	0.088
GO_REGULATION_OF_ION_TRANSMEMBRANE_TRANSPORT	1.49	0.006	0.088
GO_CELLULAR_KETONE_METABOLIC_PROCESS	1.49	0.022	0.089
GO_REGULATION_OF_SUPRAMOLECULAR_FIBER_ORGANIZATION	1.49	0.036	0.089
GO_APOPTOTIC_PROCESS_INVOLVED_IN_MORPHOGENESIS	1.49	0.038	0.089
GO_REGULATION_OF_ACUTE_INFLAMMATORY_RESPONSE	1.48	0.032	0.089
GO_POLYSACCHARIDE_METABOLIC_PROCESS	1.48	0.047	0.089
GO_PROSTATE_GLAND_DEVELOPMENT	1.48	0.03	0.09
GO_NEGATIVE_REGULATION_OF_DIGESTIVE_SYSTEM_PROCESS	1.48	0.041	0.09
GO_RESPONSE_TO_FIBROBLAST_GROWTH_FACTOR	1.48	0.034	0.09
GO_NEGATIVE_REGULATION_OF_ION_TRANSMEMBRANE_TRANSPORT	1.48	0.017	0.09
GO_NEGATIVE_REGULATION_OF_NERVOUS_SYSTEM_DEVELOPMENT	1.48	0.034	0.09
GO_HUMORAL_IMMUNE_RESPONSE	1.48	0.021	0.09
GO_CELLULAR_POLYSACCHARIDE_CATABOLIC_PROCESS	1.48	0.049	0.091
GO_POSITIVE_REGULATION_OF_NEURON_DEATH	1.48	0.049	0.091
GO_POSITIVE_REGULATION_OF_CYTOSKELETON_ORGANIZATION	1.48	0.032	0.091
GO_POSITIVE_REGULATION_OF_NEURON_APOPTOTIC_PROCESS	1.48	0.044	0.091
GO_REGULATION_OF_STEM_CELL_PROLIFERATION	1.48	0.045	0.091
GO_POSITIVE_REGULATION_OF_TRANSMEMBRANE_TRANSPORT	1.48	0.009	0.091
GO_NEGATIVE_REGULATION_OF_LYMPHOCYTE_ACTIVATION	1.48	0.044	0.091
GO_CELLULAR_CARBOHYDRATE_METABOLIC_PROCESS	1.48	0.032	0.091
GO_NEUROMUSCULAR_JUNCTION_DEVELOPMENT	1.48	0.046	0.091
GO_REGULATION_OF_B_CELL_DIFFERENTIATION	1.48	0.042	0.091
GO_EPITHELIAL_CELL_APOPTOTIC_PROCESS	1.48	0.041	0.091
GO_CELL_FATE_COMMITMENT	1.48	0.012	0.091
GO_SKELETAL_MUSCLE_TISSUE_REGENERATION	1.48	0.043	0.091
GO_REGULATION_OF_CATION_TRANSMEMBRANE_TRANSPORT	1.48	0.008	0.091
GO_POSITIVE_REGULATION_OF_PROTEIN_TARGETING_TO_MEMBRANE	1.48	0.028	0.091
GO_CARDIAC_MUSCLE_CELL_CONTRACTION	1.48	0.041	0.092
GO_REGULATION_OF_TRANS_SYNAPTIC_SIGNALING	1.48	0.032	0.092
GO_POTASSIUM_ION_TRANSPORT	1.47	0.019	0.093
GO_NEGATIVE_REGULATION_OF_NOTCH_SIGNALING_PATHWAY	1.47	0.048	0.093
GO_NEPHRON_MORPHOGENESIS	1.47	0.041	0.093
GO_NEGATIVE_REGULATION_OF_BINDING	1.47	0.019	0.093
GO_MULTICELLULAR_ORGANISMAL_RESPONSE_TO_STRESS	1.47	0.038	0.093
GO_NEURAL_CREST_CELL_DIFFERENTIATION	1.47	0.041	0.093
GO_ACTION_POTENTIAL	1.47	0.017	0.093
GO_ADULT_LOCOMOTORY_BEHAVIOR	1.47	0.026	0.093
GO_POSITIVE_REGULATION_OF_EPIDERMIS_DEVELOPMENT	1.47	0.033	0.094
GO_REGULATION_OF_SIGNALING_RECEPTOR_ACTIVITY	1.47	0.008	0.094
GO_ASTROCYTE_DIFFERENTIATION	1.47	0.043	0.094
GO_RESPONSE_TO_CHEMOKINE	1.47	0.046	0.094
GO_REGULATION_OF_SMOOTH_MUSCLE_CELL_DIFFERENTIATION	1.47	0.035	0.094
GO_AMINO_ACID_BETAINE_METABOLIC_PROCESS	1.47	0.047	0.094
GO_CARDIAC_CHAMBER_MORPHOGENESIS	1.47	0.039	0.094
GO_MEMBRANE_LIPID_BIOSYNTHETIC_PROCESS	1.47	0.044	0.094
GO_REGULATION_OF_HORMONE_SECRETION	1.47	0.013	0.094
GO_OLIGOSACCHARIDE_BIOSYNTHETIC_PROCESS	1.47	0.032	0.094
GO_TOXIN_METABOLIC_PROCESS	1.47	0.024	0.094
GO_GLYCEROLIPID_METABOLIC_PROCESS	1.47	0.037	0.095
GO_ACIDIC_AMINO_ACID_TRANSPORT	1.47	0.049	0.095
GO_POSITIVE_REGULATION_OF_DEVELOPMENTAL_GROWTH	1.47	0.035	0.095
GO_SEX_DETERMINATION	1.47	0.048	0.095
GO_LIPID_EXPORT_FROM_CELL	1.47	0.028	0.095
GO_POSITIVE_REGULATION_OF_TRANSPORTER_ACTIVITY	1.47	0.009	0.095
GO_POSITIVE_REGULATION_OF_EPITHELIAL_CELL_APOPTOTIC_PROCESS	1.47	0.045	0.096
GO_RESPONSE_TO_OXYGEN_RADICAL	1.46	0.021	0.096
GO_ADAPTIVE_THERMOGENESIS	1.46	0.036	0.096
GO_STRIATUM_DEVELOPMENT	1.46	0.043	0.096
GO_CARBOHYDRATE_CATABOLIC_PROCESS	1.46	0.049	0.096
GO_REGULATION_OF_COLLATERAL_SPROUTING	1.46	0.041	0.096
GO_REGULATION_OF_CELLULAR_PROTEIN_CATABOLIC_PROCESS	1.46	0.048	0.096
GO_PIGMENT_CELL_DIFFERENTIATION	1.46	0.034	0.096
GO_REGULATION_OF_VENTRICULAR_CARDIAC_MUSCLE_CELL_ACTION_POTENTIAL	1.46	0.049	0.096
GO_POSITIVE_REGULATION_OF_BEHAVIOR	1.46	0.042	0.097
GO_CELLULAR_RESPONSE_TO_COPPER_ION	1.46	0.006	0.097
GO_NEGATIVE_REGULATION_OF_HORMONE_SECRETION	1.46	0.03	0.097
GO_MESONEPHRIC_TUBULE_MORPHOGENESIS	1.46	0.034	0.097
GO_NEGATIVE_REGULATION_OF_AXON_EXTENSION	1.46	0.042	0.097
GO_POSITIVE_REGULATION_OF_LIPID_STORAGE	1.46	0.028	0.097
GO_STEM_CELL_PROLIFERATION	1.46	0.038	0.097
GO_ACROSOME_REACTION	1.46	0.036	0.097
GO_INNER_EAR_RECEPTOR_CELL_STEREOCILIUM_ORGANIZATION	1.46	0.037	0.097
GO_REGULATION_OF_MONOOXYGENASE_ACTIVITY	1.46	0.035	0.098
GO_PHOSPHOLIPID_METABOLIC_PROCESS	1.46	0.044	0.098
GO_NEUROMUSCULAR_PROCESS	1.46	0.02	0.098
GO_BODY_FLUID_SECRETION	1.46	0.032	0.098
GO_DIGESTION	1.46	0.004	0.098
GO_REGULATION_OF_ANIMAL_ORGAN_MORPHOGENESIS	1.46	0.029	0.098
GO_COFACTOR_METABOLIC_PROCESS	1.46	0.021	0.098
GO_FUCOSYLATION	1.46	0.036	0.098
GO_PROTEIN_KINASE_C_SIGNALING	1.46	0.031	0.098
GO_REGULATION_OF_CARDIAC_MUSCLE_ADAPTATION	1.46	0.048	0.099
GO_REGULATION_OF_NEURONAL_SYNAPTIC_PLASTICITY	1.46	0.038	0.099
GO_INOSITOL_PHOSPHATE_METABOLIC_PROCESS	1.46	0.047	0.099
GO_LEUKOCYTE_PROLIFERATION	1.46	0.034	0.1
GO_NEGATIVE_REGULATION_OF_ACTIN_FILAMENT_POLYMERIZATION	1.46	0.041	0.1
GO_NEURON_MIGRATION	1.45	0.047	0.1
GO_DICARBOXYLIC_ACID_TRANSPORT	1.45	0.026	0.1
GO_REGULATION_OF_IMMUNE_EFFECTOR_PROCESS	1.45	0.041	0.1
GO_RECEPTOR_LOCALIZATION_TO_SYNAPSE	1.45	0.042	0.1
GO_PYRIMIDINE_CONTAINING_COMPOUND_CATABOLIC_PROCESS	1.45	0.035	0.101
GO_REGULATION_OF_POTASSIUM_ION_TRANSPORT	1.45	0.039	0.101
GO_NEGATIVE_REGULATION_OF_NEURON_DIFFERENTIATION	1.45	0.037	0.102
GO_STEROID_ESTERIFICATION	1.45	0.038	0.102
GO_REGULATION_OF_PROTEIN_CATABOLIC_PROCESS	1.45	0.045	0.102
GO_POSITIVE_REGULATION_OF_APOPTOTIC_SIGNALING_PATHWAY	1.45	0.029	0.102
GO_HORMONE_TRANSPORT	1.45	0.019	0.102
GO_MAMMARY_GLAND_DEVELOPMENT	1.45	0.034	0.102
GO_EPIDERMIS_MORPHOGENESIS	1.45	0.039	0.102
GO_POSITIVE_REGULATION_OF_MUSCLE_CELL_DIFFERENTIATION	1.45	0.041	0.103
GO_ORGANIC_ACID_CATABOLIC_PROCESS	1.45	0.017	0.103
GO_RETINA_DEVELOPMENT_IN_CAMERA_TYPE_EYE	1.44	0.021	0.104
GO_RESPONSE_TO_CATECHOLAMINE	1.44	0.026	0.105
GO_ADENYLATE_CYCLASE_ACTIVATING_G_PROTEIN_COUPLED_RECEPTOR_SIGNALING_PATHWAY	1.44	0.043	0.106
GO_PROTEIN_KINASE_C_ACTIVATING_G_PROTEIN_COUPLED_RECEPTOR_SIGNALING_PATHWAY	1.44	0.035	0.107
GO_REGULATION_OF_HAIR_CYCLE	1.44	0.044	0.107
GO_RESPONSE_TO_CARBOHYDRATE	1.44	0.021	0.107
GO_CARDIAC_CHAMBER_DEVELOPMENT	1.44	0.038	0.107
GO_REGULATION_OF_LYMPHOCYTE_APOPTOTIC_PROCESS	1.44	0.047	0.107
GO_POSITIVE_REGULATION_OF_CELL_ACTIVATION	1.44	0.046	0.107
GO_PROTEIN_HOMOOLIGOMERIZATION	1.44	0.015	0.108
GO_REGULATION_OF_OXIDOREDUCTASE_ACTIVITY	1.44	0.03	0.108
GO_GLUTAMINE_FAMILY_AMINO_ACID_METABOLIC_PROCESS	1.44	0.044	0.108
GO_FAT_CELL_DIFFERENTIATION	1.44	0.035	0.108
GO_ARACHIDONIC_ACID_SECRETION	1.43	0.035	0.108
GO_NEGATIVE_REGULATION_OF_CELL_DEVELOPMENT	1.43	0.04	0.108
GO_CYCLIC_NUCLEOTIDE_MEDIATED_SIGNALING	1.43	0.034	0.109
GO_POSITIVE_REGULATION_OF_COLD_INDUCED_THERMOGENESIS	1.43	0.027	0.11
GO_TISSUE_REGENERATION	1.43	0.025	0.11
GO_PEPTIDE_HORMONE_SECRETION	1.43	0.019	0.11
GO_LONG_CHAIN_FATTY_ACID_BIOSYNTHETIC_PROCESS	1.43	0.044	0.11
GO_REGULATION_OF_VOLTAGE_GATED_CALCIUM_CHANNEL_ACTIVITY	1.43	0.031	0.11
GO_EMBRYONIC_ORGAN_DEVELOPMENT	1.43	0.036	0.11
GO_SENSORY_ORGAN_MORPHOGENESIS	1.43	0.026	0.111
GO_MEMBRANE_REPOLARIZATION	1.43	0.042	0.11
GO_COCHLEA_MORPHOGENESIS	1.43	0.042	0.111
GO_NEGATIVE_REGULATION_OF_SYNAPTIC_TRANSMISSION	1.43	0.048	0.111
GO_REGULATION_OF_WNT_SIGNALING_PATHWAY	1.43	0.043	0.111
GO_NEGATIVE_REGULATION_OF_WNT_SIGNALING_PATHWAY	1.43	0.033	0.111
GO_POSITIVE_REGULATION_OF_DNA_BINDING	1.42	0.038	0.112
GO_SENSORY_PERCEPTION_OF_LIGHT_STIMULUS	1.42	0.008	0.113
GO_POSITIVE_REGULATION_OF_MONOOXYGENASE_ACTIVITY	1.42	0.049	0.113
GO_REGULATION_OF_CHOLESTEROL_EFFLUX	1.42	0.033	0.113
GO_CRANIAL_NERVE_DEVELOPMENT	1.42	0.045	0.114
GO_HYPEROSMOTIC_RESPONSE	1.42	0.049	0.115
GO_CELLULAR_RESPONSE_TO_OXYGEN_RADICAL	1.42	0.047	0.115
GO_RETINA_HOMEOSTASIS	1.42	0.026	0.116
GO_CELLULAR_RESPONSE_TO_ZINC_ION	1.41	0.02	0.118
GO_REGULATION_OF_PEPTIDE_HORMONE_SECRETION	1.41	0.017	0.118
GO_NEGATIVE_REGULATION_OF_SMALL_MOLECULE_METABOLIC_PROCESS	1.41	0.033	0.118
GO_REGULATION_OF_SMALL_MOLECULE_METABOLIC_PROCESS	1.41	0.035	0.119
GO_SPECIFICATION_OF_SYMMETRY	1.41	0.043	0.12
GO_CELLULAR_RESPONSE_TO_CADMIUM_ION	1.41	0.032	0.12
GO_DETECTION_OF_ABIOTIC_STIMULUS	1.41	0.025	0.12
GO_REGULATION_OF_BEHAVIOR	1.4	0.037	0.121
GO_PHOTOTRANSDUCTION	1.4	0.039	0.123
GO_NEUROEPITHELIAL_CELL_DIFFERENTIATION	1.4	0.043	0.123
GO_NEGATIVE_REGULATION_OF_PROTEIN_CATABOLIC_PROCESS	1.4	0.045	0.125
GO_NEGATIVE_REGULATION_OF_LYASE_ACTIVITY	1.39	0.045	0.126
GO_REGULATION_OF_LYASE_ACTIVITY	1.39	0.033	0.126
GO_ZINC_ION_HOMEOSTASIS	1.39	0.045	0.127
GO_NEGATIVE_REGULATION_OF_PROTEIN_BINDING	1.38	0.045	0.13
GO_EXCRETION	1.38	0.038	0.131
GO_CARBOHYDRATE_BIOSYNTHETIC_PROCESS	1.38	0.04	0.131
GO_NEGATIVE_REGULATION_OF_DNA_BINDING	1.38	0.044	0.134
GO_PROTEIN_COMPLEX_OLIGOMERIZATION	1.37	0.042	0.136
GO_RESPONSE_TO_DOPAMINE	1.37	0.044	0.136
GO_ORGANIC_CATION_TRANSPORT	1.37	0.048	0.139
GO_PROTEIN_TETRAMERIZATION	1.37	0.047	0.139
GO_REGULATION_OF_NUCLEOTIDE_BIOSYNTHETIC_PROCESS	1.37	0.044	0.14
GO_REGULATION_OF_MEMBRANE_POTENTIAL	1.35	0.044	0.147
GO_REGULATION_OF_CALCIUM_ION_TRANSMEMBRANE_TRANSPORT	1.35	0.046	0.149
GO_REGULATION_OF_DNA_BINDING	1.35	0.048	0.15

## Sheet: GO negitive
GO NAME	NES	NOM p-value	FDR q-value
GO_NUCLEAR_TRANSCRIBED_MRNA_CATABOLIC_PROCESS	-2.11	0	0.006
GO_VIRAL_GENE_EXPRESSION	-2.03	0	0.012
GO_NUCLEAR_TRANSCRIBED_MRNA_CATABOLIC_PROCESS_NONSENSE_MEDIATED_DECAY	-2	0.002	0.014
GO_RRNA_METHYLATION	-1.99	0.002	0.015
GO_TRANSLATIONAL_INITIATION	-1.99	0.004	0.012
GO_TRANSCRIPTION_INITIATION_FROM_RNA_POLYMERASE_I_PROMOTER	-1.93	0.004	0.033
GO_RRNA_MODIFICATION	-1.91	0.004	0.038
GO_TRANSCRIPTION_ELONGATION_FROM_RNA_POLYMERASE_I_PROMOTER	-1.91	0.006	0.036
GO_NCRNA_PROCESSING	-1.9	0.006	0.034
GO_TRNA_PROCESSING	-1.9	0.017	0.033
GO_NCRNA_METABOLIC_PROCESS	-1.9	0.01	0.031
GO_TERMINATION_OF_RNA_POLYMERASE_II_TRANSCRIPTION	-1.89	0.002	0.03
GO_CYTOPLASMIC_TRANSLATION	-1.89	0.008	0.029
GO_PROTEIN_TRANSMEMBRANE_IMPORT_INTO_INTRACELLULAR_ORGANELLE	-1.89	0.004	0.028
GO_TRNA_METABOLIC_PROCESS	-1.89	0.023	0.027
GO_RRNA_METABOLIC_PROCESS	-1.87	0.006	0.03
GO_NUCLEOTIDE_EXCISION_REPAIR_DNA_INCISION_3_TO_LESION	-1.87	0.004	0.03
GO_DNA_TEMPLATED_TRANSCRIPTION_TERMINATION	-1.87	0.008	0.029
GO_RIBOSOME_BIOGENESIS	-1.87	0.01	0.029
GO_RIBONUCLEOPROTEIN_COMPLEX_BIOGENESIS	-1.86	0.006	0.031
GO_TRNA_THREONYLCARBAMOYLADENOSINE_METABOLIC_PROCESS	-1.86	0.006	0.031
GO_TRNA_MODIFICATION	-1.85	0.023	0.032
GO_NCRNA_3_END_PROCESSING	-1.85	0.017	0.032
GO_MATURATION_OF_LSU_RRNA	-1.84	0.004	0.035
GO_RIBONUCLEOPROTEIN_COMPLEX_SUBUNIT_ORGANIZATION	-1.83	0.006	0.037
GO_CYTOCHROME_COMPLEX_ASSEMBLY	-1.83	0.004	0.036
GO_RNA_METHYLATION	-1.82	0.021	0.037
GO_RESPIRATORY_CHAIN_COMPLEX_IV_ASSEMBLY	-1.82	0.004	0.039
GO_TERMINATION_OF_RNA_POLYMERASE_I_TRANSCRIPTION	-1.82	0.014	0.038
GO_RRNA_TRANSCRIPTION	-1.81	0.014	0.041
GO_TRANSCRIPTION_BY_RNA_POLYMERASE_I	-1.8	0.016	0.044
GO_PROTEIN_LOCALIZATION_TO_ENDOPLASMIC_RETICULUM	-1.79	0.019	0.047
GO_TRANSCRIPTION_PREINITIATION_COMPLEX_ASSEMBLY	-1.79	0.008	0.047
GO_TRANSCRIPTION_COUPLED_NUCLEOTIDE_EXCISION_REPAIR	-1.79	0.021	0.046
GO_RNA_CAPPING	-1.79	0.018	0.045
GO_ESTABLISHMENT_OF_PROTEIN_LOCALIZATION_TO_ENDOPLASMIC_RETICULUM	-1.79	0.015	0.045
GO_SPLICEOSOMAL_COMPLEX_ASSEMBLY	-1.78	0.012	0.046
GO_PROTEIN_IMPORT_INTO_MITOCHONDRIAL_MATRIX	-1.77	0.008	0.051
GO_TRNA_METHYLATION	-1.77	0.021	0.05
GO_RNA_SPLICING_VIA_TRANSESTERIFICATION_REACTIONS	-1.77	0.023	0.051
GO_COTRANSLATIONAL_PROTEIN_TARGETING_TO_MEMBRANE	-1.77	0.017	0.05
GO_REGULATION_OF_DNA_TEMPLATED_TRANSCRIPTION_ELONGATION	-1.77	0.01	0.051
GO_PROTEIN_TARGETING_TO_MEMBRANE	-1.77	0.023	0.05
GO_RIBOSOMAL_SMALL_SUBUNIT_BIOGENESIS	-1.76	0.013	0.051
GO_RNA_MODIFICATION	-1.75	0.032	0.057
GO_RNA_CATABOLIC_PROCESS	-1.75	0.009	0.059
GO_MITOCHONDRIAL_RESPIRATORY_CHAIN_COMPLEX_IV_ASSEMBLY	-1.74	0.007	0.059
GO_DNA_TEMPLATED_TRANSCRIPTION_ELONGATION	-1.74	0.028	0.059
GO_REGULATION_OF_MITOCHONDRIAL_GENE_EXPRESSION	-1.74	0.031	0.058
GO_MITOCHONDRION_MORPHOGENESIS	-1.74	0.019	0.057
GO_SNRNA_METABOLIC_PROCESS	-1.74	0.015	0.058
GO_RIBOSOMAL_LARGE_SUBUNIT_BIOGENESIS	-1.74	0.021	0.057
GO_MATURATION_OF_SSU_RRNA_FROM_TRICISTRONIC_RRNA_TRANSCRIPT_SSU_RRNA_5_8S_RRNA_LSU_RRNA	-1.73	0.021	0.06
GO_RNA_3_END_PROCESSING	-1.72	0.027	0.063
GO_MRNA_PROCESSING	-1.72	0.025	0.064
GO_RNA_POLYMERASE_II_PREINITIATION_COMPLEX_ASSEMBLY	-1.71	0.02	0.067
GO_RNA_SPLICING	-1.7	0.025	0.074
GO_BASE_EXCISION_REPAIR	-1.7	0.027	0.076
GO_ALTERNATIVE_MRNA_SPLICING_VIA_SPLICEOSOME	-1.69	0.038	0.08
GO_MITOCHONDRIAL_GENE_EXPRESSION	-1.69	0.042	0.079
GO_REGULATION_OF_RNA_POLYMERASE_II_TRANSCRIPTIONAL_PREINITIATION_COMPLEX_ASSEMBLY	-1.69	0.014	0.078
GO_MATURATION_OF_SSU_RRNA	-1.69	0.025	0.077
GO_REGULATION_OF_TRANSLATIONAL_FIDELITY	-1.69	0.03	0.076
GO_PSEUDOURIDINE_SYNTHESIS	-1.69	0.029	0.075
GO_MITOCHONDRIAL_RESPIRATORY_CHAIN_COMPLEX_ASSEMBLY	-1.69	0.038	0.077
GO_RNA_PHOSPHODIESTER_BOND_HYDROLYSIS_ENDONUCLEOLYTIC	-1.68	0.03	0.083
GO_RNA_5_END_PROCESSING	-1.67	0.024	0.085
GO_REGULATION_OF_B_CELL_APOPTOTIC_PROCESS	-1.67	0.016	0.084
GO_ESTABLISHMENT_OF_PROTEIN_LOCALIZATION_TO_TELOMERE	-1.67	0.023	0.086
GO_NUCLEOTIDE_EXCISION_REPAIR	-1.67	0.029	0.087
GO_POSITIVE_REGULATION_OF_MRNA_PROCESSING	-1.67	0.023	0.086
GO_REGULATION_OF_TRANSCRIPTION_BY_RNA_POLYMERASE_I	-1.66	0.026	0.087
GO_POSITIVE_REGULATION_OF_TRANSCRIPTION_BY_RNA_POLYMERASE_I	-1.66	0.021	0.089
GO_MATURATION_OF_5_8S_RRNA	-1.66	0.036	0.089
GO_POSITIVE_REGULATION_OF_VIRAL_TRANSCRIPTION	-1.65	0.034	0.091
GO_MITOCHONDRIAL_RNA_PROCESSING	-1.65	0.035	0.09
GO_NUCLEOTIDE_EXCISION_REPAIR_DNA_INCISION	-1.65	0.036	0.089
GO_INTRACELLULAR_PROTEIN_TRANSMEMBRANE_TRANSPORT	-1.65	0.014	0.089
GO_ESTABLISHMENT_OF_PROTEIN_LOCALIZATION_TO_CHROMOSOME	-1.65	0.046	0.091
GO_PREASSEMBLY_OF_GPI_ANCHOR_IN_ER_MEMBRANE	-1.65	0.023	0.09
GO_REGULATION_OF_MRNA_PROCESSING	-1.64	0.048	0.092
GO_ESTABLISHMENT_OF_PROTEIN_LOCALIZATION_TO_MEMBRANE	-1.64	0.01	0.091
GO_NCRNA_TRANSCRIPTION	-1.64	0.046	0.093
GO_HISTONE_MRNA_METABOLIC_PROCESS	-1.63	0.048	0.1
GO_MATURATION_OF_5_8S_RRNA_FROM_TRICISTRONIC_RRNA_TRANSCRIPT_SSU_RRNA_5_8S_RRNA_LSU_RRNA	-1.62	0.046	0.102
GO_3_UTR_MEDIATED_MRNA_STABILIZATION	-1.62	0.018	0.104
GO_REGULATION_OF_MRNA_SPLICING_VIA_SPLICEOSOME	-1.61	0.048	0.104
GO_POSITIVE_REGULATION_OF_MRNA_SPLICING_VIA_SPLICEOSOME	-1.61	0.037	0.103
GO_AEROBIC_ELECTRON_TRANSPORT_CHAIN	-1.61	0.025	0.103
GO_POLY_A_PLUS_MRNA_EXPORT_FROM_NUCLEUS	-1.58	0.031	0.123
GO_PROTEIN_DNA_COMPLEX_DISASSEMBLY	-1.57	0.049	0.133
GO_NUCLEOTIDE_EXCISION_REPAIR_PREINCISION_COMPLEX_ASSEMBLY	-1.57	0.036	0.133
GO_PEPTIDYL_LYSINE_DIMETHYLATION	-1.55	0.038	0.151
GO_UBIQUINONE_METABOLIC_PROCESS	-1.54	0.049	0.156
GO_CYTOPLASMIC_TRANSLATIONAL_INITIATION	-1.54	0.049	0.157
GO_B_CELL_APOPTOTIC_PROCESS	-1.49	0.036	0.195
GO_PROTEIN_TARGETING	-1.44	0.034	0.227

## Sheet: KEGG positive
KEGG NAME	NES	NOM p-value	FDR q-value
KEGG_LYSOSOME	2.25	0	0
KEGG_GLYCOSAMINOGLYCAN_DEGRADATION	2.01	0	0.021
KEGG_ECM_RECEPTOR_INTERACTION	1.99	0	0.02
KEGG_OTHER_GLYCAN_DEGRADATION	1.99	0	0.018
KEGG_COMPLEMENT_AND_COAGULATION_CASCADES	1.92	0	0.035
KEGG_RENIN_ANGIOTENSIN_SYSTEM	1.89	0	0.04
KEGG_VIBRIO_CHOLERAE_INFECTION	1.86	0	0.045
KEGG_PPAR_SIGNALING_PATHWAY	1.84	0.004	0.049
KEGG_EPITHELIAL_CELL_SIGNALING_IN_HELICOBACTER_PYLORI_INFECTION	1.82	0	0.054
KEGG_SPHINGOLIPID_METABOLISM	1.81	0.006	0.053
KEGG_GLYCEROLIPID_METABOLISM	1.8	0.006	0.056
KEGG_GLYCOSPHINGOLIPID_BIOSYNTHESIS_GANGLIO_SERIES	1.79	0.008	0.053
KEGG_PHENYLALANINE_METABOLISM	1.79	0.008	0.049
KEGG_DRUG_METABOLISM_OTHER_ENZYMES	1.75	0	0.066
KEGG_FOCAL_ADHESION	1.75	0.004	0.062
KEGG_TRYPTOPHAN_METABOLISM	1.75	0.006	0.06
KEGG_LEISHMANIA_INFECTION	1.72	0.018	0.074
KEGG_ARGININE_AND_PROLINE_METABOLISM	1.7	0.012	0.085
KEGG_ARACHIDONIC_ACID_METABOLISM	1.69	0.002	0.085
KEGG_AMINO_SUGAR_AND_NUCLEOTIDE_SUGAR_METABOLISM	1.69	0.014	0.082
KEGG_HEMATOPOIETIC_CELL_LINEAGE	1.68	0.01	0.085
KEGG_GLYCOSAMINOGLYCAN_BIOSYNTHESIS_CHONDROITIN_SULFATE	1.68	0.024	0.084
KEGG_AXON_GUIDANCE	1.66	0.01	0.09
KEGG_PRIMARY_BILE_ACID_BIOSYNTHESIS	1.66	0.01	0.09
KEGG_SYSTEMIC_LUPUS_ERYTHEMATOSUS	1.65	0.023	0.09
KEGG_CYTOKINE_CYTOKINE_RECEPTOR_INTERACTION	1.65	0.01	0.09
KEGG_GLYCOLYSIS_GLUCONEOGENESIS	1.64	0.033	0.098
KEGG_TOLL_LIKE_RECEPTOR_SIGNALING_PATHWAY	1.62	0.02	0.113
KEGG_GLYCOSAMINOGLYCAN_BIOSYNTHESIS_HEPARAN_SULFATE	1.6	0.013	0.12
KEGG_ALANINE_ASPARTATE_AND_GLUTAMATE_METABOLISM	1.57	0.026	0.145
KEGG_PYRUVATE_METABOLISM	1.57	0.03	0.146
KEGG_BLADDER_CANCER	1.57	0.025	0.142
KEGG_NOD_LIKE_RECEPTOR_SIGNALING_PATHWAY	1.56	0.023	0.141
KEGG_TYROSINE_METABOLISM	1.56	0.018	0.141
KEGG_PRION_DISEASES	1.56	0.023	0.138
KEGG_CALCIUM_SIGNALING_PATHWAY	1.55	0.013	0.14
KEGG_GLUTATHIONE_METABOLISM	1.52	0.03	0.169
KEGG_GALACTOSE_METABOLISM	1.52	0.034	0.17
KEGG_ARRHYTHMOGENIC_RIGHT_VENTRICULAR_CARDIOMYOPATHY_ARVC	1.51	0.031	0.172
KEGG_STEROID_HORMONE_BIOSYNTHESIS	1.49	0.028	0.187
KEGG_REGULATION_OF_ACTIN_CYTOSKELETON	1.49	0.033	0.184
KEGG_BETA_ALANINE_METABOLISM	1.47	0.048	0.195
KEGG_LEUKOCYTE_TRANSENDOTHELIAL_MIGRATION	1.46	0.043	0.201
KEGG_GLYCEROPHOSPHOLIPID_METABOLISM	1.41	0.039	0.212
KEGG_MELANOMA	1.41	0.049	0.207

## Sheet: KEGG negitive
KEGG NAME	NES	NOM p-value	FDR q-value
KEGG_RNA_POLYMERASE	-1.73	0.024	0.2
KEGG_RIBOSOME	-1.64	0.046	0.227
KEGG_NUCLEOTIDE_EXCISION_REPAIR	-1.64	0.046	0.163
