# Supplementary material for: Matrix Metallopeptidase 14: A Candidate Prognostic Biomarker for Diffuse Large B-Cell Lymphoma
Source: Front Oncol. 2020 Aug 20;10:1520. doi: 10.3389/fonc.2020.01520 (PMC7473157; doi:10.3389/fonc.2020.01520)
Supplement: Supplementary file 3 [file Table_5.csv]

TABLE S5 | P value of the correlation between the abundance ratios of various immune cells.
	B cells naive	B cells memory	T cells CD8	T cells CD4 memory activated	T cells follicular helper	T cells regulatory (Tregs)	T cells gamma delta	NK cells activated	Macrophages M0	Macrophages M1	Macrophages M2
B cells naive	0	0.004351938	0.067612869	0.123096392	0.881824089	0.579356889	0.054483006	0.16803992	0.012754569	0.004899639	0.66866767
B cells memory	0.004351938	0	0.000334838	0.014856859	0.668230082	0.761046828	0.957363167	0.555445379	0.258849803	0.024574504	0.191371418
T cells CD8	0.067612869	0.000334838	0	0.001608351	0.127738071	0.280225404	0.824158232	0.84893533	0.075754196	0.003708746	0.531758276
T cells CD4 memory activated	0.123096392	0.014856859	0.001608351	0	0.011908794	0.003767743	0.614372764	0.197216528	0.02213568	1.85E-07	0.972386573
T cells follicular helper	0.881824089	0.668230082	0.127738071	0.011908794	0	0.007991742	0.182887711	0.664252119	0.553662043	0.344421822	0.972476779
T cells regulatory (Tregs)	0.579356889	0.761046828	0.280225404	0.003767743	0.007991742	0	0.701997909	0.37761386	0.773967211	0.255429605	0.639945898
T cells gamma delta	0.054483006	0.957363167	0.824158232	0.614372764	0.182887711	0.701997909	0	0.598734547	0.14488491	0.471585992	0.363062053
NK cells activated	0.16803992	0.555445379	0.84893533	0.197216528	0.664252119	0.37761386	0.598734547	0	0.670175632	0.980356048	0.814648428
Macrophages M0	0.012754569	0.258849803	0.075754196	0.02213568	0.553662043	0.773967211	0.14488491	0.670175632	0	0.723367319	0.789849032
Macrophages M1	0.004899639	0.024574504	0.003708746	1.85E-07	0.344421822	0.255429605	0.471585992	0.980356048	0.723367319	0	0.62925422
Macrophages M2	0.66866767	0.191371418	0.531758276	0.972386573	0.972476779	0.639945898	0.363062053	0.814648428	0.789849032	0.62925422	0
